# Supplementary material for: Analysis on Gene Expression Profile in Oncospheres and Early Stage Metacestodes from Echinococcus multilocularis
Source: PLoS Negl Trop Dis. 2016 Apr 19;10(4):e0004634. doi: 10.1371/journal.pntd.0004634 (PMC4836691; doi:10.1371/journal.pntd.0004634)
Supplement: S1 Table — (XLSX) [file pntd.0004634.s002.xlsx]

## Sheet: Sheet1
S1 Table Nucleotide sequences of putative Em-TSP3
comp80594_c4_seq2_Nonc1	gcaaaggccagcacaactgcgcgtgggcggtgctcacatggcgcttcttctcaagtccgattggctgatatgcacctcataaatggtccatttcaccaaccccgacaatagtcgtgttatcgtcaccaggaggatggctctttcgtgtggtggaaagtgtctcaaattcctcgtcttcttcttcaacgccatcgtttttatcggtggtggcattgttgccggatacggtgtctttctcattgttaagaccacaaaagctgctggctccgtttctgtcacccttcctgcctttatcactacattcggtctgctactcttcctcataggttttctgggatgtttcggtgcttgctataacaacacttgcatgctgaagacgttcgcggtcattgtggccat…
comp82237_c0_seq1_Nonc1	tttttttttttttttttgtatgtcccacacttttatttctctttggagttcaaatataatctccctgctgttgttgtcttcaatgtgcacttcaaattatgccttaagaagatggctggtgctcattatgttttaaacgaataacccacctaatcgaaacacattactcagttccatgtactgcctcacctccccatgtcatgcattttttcatgtctccttcgtggtagtattggggtggtcattgatgcaaggaatgaaaagggtgaaggtgatgactgcaaagcttaggttaattgaaagggttgagaggagagtcttgcacttaaaaagatatcaaacggaaggggagtttgagtgaattcaaatctattcaaggcagaggggaaaatgagttgc…
comp80594_c4_seq1_Nonc1	gcaaaggccagcacaactgcgcgtgggcggtgctcacatggcgcttcttctcaagtccgattggctgatatgcacctcataaatggtccatttcaccaaccccgacaatagtcgtgttatcgtcaccaggaggatggctctttcgtgtggtggaaagtgtctcaaattcctcgtcttcttcttcaacgccatcgtttttatcggtggtggcattgttgccggatacggtgtctttctcattgttaagaccacaaaagctgctggctccgtttctgtcacccttcctgcctttatcactacattcggtctgctactcttcctcataggttttctgggatgtttcggtgcttgctataacaacacttgcatgctgaagacgttcgcggtcattgtggccat…
comp34918_c1_seq1_Nonc2	gtcgtgttatcgtcaccaggaggatggctctttcgtgtggtggaaagtgtctcaaattcctcgtcttcttcttcaacgccatcgtttttatcggtggtggcattgttgccggatacggtgtctttctcattgttaagaccacaaaagctgctggctccgtttctgtcacccttcctgcctttatcactacattcggtctgctactcttcctcataggttttctgggatgtttcggtgcttgctataacaacacttgcatgctgaagacgttcgcggtcattgtggccattctacttgtggctgagatcgtctgtggtatcgtcctccttgtctaccgacatgagtttgtcggtcttgtgggaaaggaaatgcagcgagagattaaggaccttaccgccc…
comp50169_c0_seq1_Nonc2	tccccatttcagtagttaagctgaagcaaagtatgtcccacacttttatttctccttggagttcaaatataatctccctgctgttgttgtcttcaatgtgcacttcaaattatgccttaagaagatggctggtgctcattatgttttaaacgaataacccacctaatcgaaacacattactcagttccatgtactgcctcacctccccatgtcatgcattttttcatgtctccttcgtggtagtattggggtggtcattgatgcaaggaatgaaaagggtgaaggtgatgactgcaaagcttaggttaattgaaagggttgagaggagagtcttgcacttaaaaagatatcaaacggaaggggagtttgagtgaattcaaatctattcaaggcagaggg…
comp58933_c4_seq1_Aonc	tgacactggcagatagtgtgtgcacgcatcgcaaaatataaacggagtgaatttgtcacttccacatgtacttatgcttagcgtacagtaaatggtaaagggatggaaacaataacccctagcagggtatgaaatgggaggtgacttacggatacctgccgaagaaaacgtcgatgccgccacctcgaacgcgtagcgagcccgtcttaacatgatttgtgtcccgacattttcctgaagacgaaagaagacatgatactcgggcagagagaaggtatttggcctgctggcatggcctgaaggccagcccacccagcacggtaccaaggccaaattaaaagtcgctcccagctaataatgagggataaacaaccatcgtattacactatgtcaaatcac…
comp63990_c5_seq12_Aonc	tgtcccgcacttttatttctctttggagttcaaatataatctccctgctgttgttgtcttcaatgtgcacttcaaattatgccttaagaagatggctggtgctcattatgttttaaacgaataacccacctaatcgaaacacattactcagttccatgtactgcctcacctccccatgtcatgcattttttcatgtctccttcgtggtagtattggggtggtcattgatgcaaggaatgaaaagggtgaaggtgatgactgcaaagcttaggttaattgaaagggttgagaggagagtcttgcacttaaaaagatatcaaacggaaggggagtttgagtgaattcaaatctattcaaggcagaggggaaaatgagttgctttttggaaaaaagacggaa…
comp63990_c5_seq23_Aonc	gtacatggccacagcacaaccctagaagtgaggaatgtgcgccctcacatgaaattgctacaaactcctttgagaggaatgcttttggtctgcggtgacgattcgcgattcacccaacatctgtaccacgttgggcctgctgaaacaattgctattgaagtcgtgccactgctcttacttgaacaaatgaagttgccctcagctctgcactggagtcgagtggtagtggcttctgttcacaagatacgcgtgggcggtggaggctggtgttgcccttggggtgcactggccgggcctccacaacagcgatgcacactggacaccgctggccaataatgtgagggcaaattgctacgtgctggtgggtgtgtgcacgccgctctagccaatgagcaagcg…
comp22895_c0_seq1_4Wmet	cgtcaccaggaggatggctctttcgtgtggtggaaagtgtctcaaattcctcgtcttcttcttcaacgccatcgtttttatcggtggtggcattgttgccggatacggtgtctttctcattgttaagaccacaaaagctgctggctccgtttctgtcacccttcctgcctttatcactacattcggtctgctactcttcctcataggttttctgggatgtttcggtgcttgctataacaacacttgcatgctgaagacgttcgcggtcattgtggccattctacttgtggctgagatcgtctgtggtatcgtcctccttgtctaccgacatgagtttgtcggtcttgtgggaaaggaaatgcagcgagagattaaggaccttaccgcccatggaaggaa…
comp8625_c0_seq1_4Wmet	tctcgtacatggccacagcacaaccctgctgatatggttgtgtacaattctccttcccggatttgcagcatgatgcagggtagggcttactccaatcagttgggcccacaccgccacagcactcaagctcttcctggagtttgtatattgacttcaggagggtcacttgcattccttccatgggcggtaaggtccttaatctctcgctgcatttcctttcccacaagaccgacaaactcatgtcggtagacaaggaggacgataccacagacgatctcagccacaagtagaatggccaca
comp55599_c0_seq1_Cmet	gatatgcacctcataaatggtccatttcaccaaccccgacaatagtcgtgttatcgtcaccaggaggatggctctttcgtgtggtggaaagtgtctcaaattcctcgtcttcttcttcaacgccatcgtttttatcggtggtggcattgttgccggatacggtgtctttctcattgttaagaccacaaaagctgctggctccgtttctgtcacccttcctgcctttatcactacattcggtctgctactcttcctcataggttttctgggatgtttcggtgcttgctataacaacacttgcatgctgaagacgttcgcggtcattgtggccattctacttgtggctgagatcgtctgtggtatcgtcctccttgtctaccgacatgagtttgtcggtct…
comp58179_c0_seq1_Cmet	actcaagctaaaacccgataaagctttccataggtgaatttacctcttcctggagtttgtatattgacttcaggagagggtcacttgcattccttccatgggcggtaaggtccttaatctctcgctgcatttcctttcccacaagaccgacaaactcatgtcggtagacaaggaggacgataccacagacgatctcagccacaagtagaatggccacaatgaccgcgaacgtcttcagcatgcaagtgttgttatagcaagcaccgaaacatcc
comp58179_c0_seq2_Cmet	ttaagcgttgtgactggagttcgtatattgacttcaggagagggtcacttgcattccttccatgggcggtaaggtccttaatctctcgctgcatttcctttcccacaagaccgacaaactcatgtcggtagacaaggaggacgataccacagacgatctcagccacaagtagaatggccacaatgaccgcgaacgtcttcagcatgcaagtgttgttatagcaagcaccgaaacatcc
