# Supplementary material for: Analysis on Gene Expression Profile in Oncospheres and Early Stage Metacestodes from Echinococcus multilocularis
Source: PLoS Negl Trop Dis. 2016 Apr 19;10(4):e0004634. doi: 10.1371/journal.pntd.0004634 (PMC4836691; doi:10.1371/journal.pntd.0004634)
Supplement: S2 Table — (XLSX) [file pntd.0004634.s003.xlsx]

## Sheet: Sheet1
S2 Table. Significant different expressed genes in Non-activated oncospheres , Activted oncospheres and early stage of Metacestodes from Echinococcus multilocularis (P<0.01,FDR<0.05)
Genes with at least one counts per million (CPM) in at least two samples were used for significant expression analysis. "NA" means the genes are filtered according to above parameter.
Significant values of up-regulated(UP) or down-regulated(DOWN) are reported in reference to the first compared condition, e.g. 1>2 = UP
The top 20 most expressed genes in any of the five sampls are highlighted in grey
Emultilocularis_v3_2014_04_27 annotation										Nonc1	Nonc2	Aonc	4Wmet	Cmet	Nonc vs Aonc			Nonc vs Emet			Aonc vs Emet
Gene name	definition	Contig or Scaffold	strand	gene start	gene end	# of exon	exon_start	exon end	mRNA length	rpkm	rpkm	rpkm	rpkm	rpkm	PValue	FDR	Derection	PValue	FDR	Derection	PValue	FDR	Derection
DUP2-EmuJ_000137900	voltage dependent calcium channel	pathogen_EMU_contig_62152	-	391478	394763	1	391478,	394763,	3285	0	0	0	0	0	NA	NA		NA	NA		NA	NA
DUP2-EmuJ_000627000		pathogen_EMU_scaffold_007728	-	5245884	5250167	1	5245884,	5250167,	4283	40.23	23.39	23.92	17.78	13.09	0.23603	1		0.044892	0.163196		0.668072	0.941426
EmuJ_000000200	expressed protein	pathogen_EMU_contig_2287	-	6	333	1	6,	333,	327	0	0	0	0	2.47	NA	NA		NA	NA		NA	NA
EmuJ_000000300	hypothetical protein	pathogen_EMU_contig_2411	+	35	1862	8	35,188,647,800,1106,1259,1412,1565,	149,608,761,1067,1220,1373,1526,1862,	1554	0	0	0	0	0	NA	NA		NA	NA		NA	NA
EmuJ_000000800	non capsid protein NS 1	pathogen_EMU_contig_2530	-	2643	3168	2	2643,	3168,	525	0	0	0	0	0	NA	NA		NA	NA		NA	NA
EmuJ_000001200	hypothetical protein	pathogen_EMU_contig_2575	+	3110	3556	2	3110,3432,	3364,3556,	378	0	0	0	0	0	NA	NA		NA	NA		NA	NA
EmuJ_000001300	hypothetical protein	pathogen_EMU_contig_2586	-	185	2131	2	185,1928,	207,2131,	225	0	0	0	0	0	NA	NA		NA	NA		NA	NA
EmuJ_000001400	hypothetical protein	pathogen_EMU_contig_2629	+	20	2286	4	20,621,1108,1462,	561,980,1367,2286,	1983	0	0	0	4.36	0.42	0.666667	1		3.24153e-05	0.000469876	DOWN	0.00849844	0.10641
EmuJ_000001500	hypothetical protein	pathogen_EMU_contig_2629	+	2543	3767	2	2543,3198,	3138,3767,	1164	0	0	0	5.94	1.16	1	1		1.54097e-05	0.000244436	DOWN	0.00642471	0.0877718
EmuJ_000002000	hypothetical protein	pathogen_EMU_contig_2657	-	127	2293	1	127,	2293,	2166	0	0	0	0	0	NA	NA		NA	NA		NA	NA
EmuJ_000002100	expressed protein	pathogen_EMU_contig_4552	+	184	3148	2	184,1072,	1030,3148,	2922	2.67	0.6	18.08	2.96	12.64	0.00344822	0.114102		0.0153364	0.0750005		0.429878	0.839968
EmuJ_000002800	amino acid permease	pathogen_EMU_contig_6223	+	374	713	1	374,	713,	339	3.59	0.53	12.92	0	0.97	0.0599136	0.679716		0.236399	0.474021		0.0110217	0.12516
EmuJ_000002900	hypothetical protein	pathogen_EMU_contig_7188	-	646	1117	1	646,	1117,	471	0	0	0	0	0	NA	NA		NA	NA		NA	NA
EmuJ_000003000	transcription factor ovo 2	pathogen_EMU_contig_16573	+	1332	2294	6	1332,1447,1679,1979,2246,	1366,1593,1794,2161,2294,	525	0	0	0	0	0	NA	NA		NA	NA		NA	NA
EmuJ_000003100	heat shock protein 70	pathogen_EMU_contig_16597	-	649	1369	1	649,	1369,	720	0	0	0	0	0	NA	NA		NA	NA		NA	NA
EmuJ_000003600	expressed protein	pathogen_EMU_contig_31403	-	171	524	2	171,497,	276,524,	132	0	0	0	0	0	NA	NA		NA	NA		NA	NA
EmuJ_000003700	hypothetical protein	pathogen_EMU_contig_33246	+	9	1054	5	9,156,296,766,1010,	40,216,572,814,1054,	459	0	0	0	0	0	NA	NA		NA	NA		NA	NA
EmuJ_000003900	cysteinyl tRNA synthetase	pathogen_EMU_contig_33339	-	868	1153	1	868,	1153,	285	0	0	0	0	0	NA	NA		NA	NA		NA	NA
EmuJ_000004000	conserved hypothetical protein	pathogen_EMU_contig_33405	-	1570	2432	2	1570,1952,	1879,2432,	789	1.79	1.53	2.78	0	0.36	1	1		0.0267559	0.112985		0.0379394	0.267765
EmuJ_000004100	G protein coupled receptor fragment	pathogen_EMU_contig_33435	+	106	592	2	106,416,	374,592,	444	0	0	0	0	0	NA	NA		NA	NA		NA	NA
EmuJ_000004200	hypothetical protein	pathogen_EMU_contig_33435	+	662	1184	1	662,	1184,	522	0	0	0	0	0	NA	NA		NA	NA		NA	NA
EmuJ_000004300	smad nuclear interacting protein	pathogen_EMU_contig_33682	+	27	1961	6	27,499,893,1072,1572,1814,	97,695,919,1131,1659,1961,	585	0.13	0	0	0	0	NA	NA		NA	NA		NA	NA
EmuJ_000004400	Spectrin beta chain brain 3	pathogen_EMU_contig_33722	-	103	1350	4	103,492,815,1341,	427,755,969,1350,	750	0.01	0	0.01	0	0.1	NA	NA		NA	NA		NA	NA
EmuJ_000004500	cytochrome B5	pathogen_EMU_contig_33745	+	32	1540	3	32,1051,1452,	405,1373,1540,	783	0.21	0.35	0.93	0	1.4	NA	NA		NA	NA		NA	NA
EmuJ_000004600	expressed protein	pathogen_EMU_contig_33755	+	870	975	1	870,	975,	105	0	0	0	0	0	NA	NA		NA	NA		NA	NA
EmuJ_000004800	expressed protein	pathogen_EMU_contig_33998	-	1525	1876	1	1525,	1876,	351	0	0	0	0	0	NA	NA		NA	NA		NA	NA
EmuJ_000005000	hypothetical protein	pathogen_EMU_contig_34147	-	234	1132	2	234,778,	733,1132,	853	0	0	0	0	0	NA	NA		NA	NA		NA	NA
EmuJ_000005200	hypothetical protein	pathogen_EMU_contig_34417	-	1021	2826	3	1021,1791,2684,	1089,1869,2826,	288	0	0	0	0	0	NA	NA		NA	NA		NA	NA
EmuJ_000005300	hypothetical protein	pathogen_EMU_contig_34496	-	29	2180	4	29,1748,1847,2119,	55,1766,1874,2180,	132	0.53	0.3	0.98	0	0	NA	NA		NA	NA		NA	NA
EmuJ_000005400	glutathione S transferase	pathogen_EMU_contig_34818	-	19	1478	8	19,201,532,712,903,1031,1141,1442,	112,312,628,813,982,1096,1211,1478,	651	0.03	0	0.04	0	0	NA	NA		NA	NA		NA	NA
EmuJ_000005500	hypothetical protein	pathogen_EMU_contig_34842	-	31	1086	4	31,599,728,1037,	298,654,966,1086,	609	0.09	0.7	0.21	68.22	1.11	NA	NA		NA	NA		NA	NA
EmuJ_000005600	SH2 motif	pathogen_EMU_contig_35065	-	195	2047	3	195,1818,2015,	406,1938,2047,	363	0.02	0	0	0	0.05	NA	NA		NA	NA		NA	NA
EmuJ_000005700	exocyst complex component 8	pathogen_EMU_contig_35102	+	2879	3372	3	2879,3099,3225,	3057,3185,3372,	411	0	0	0	0	0	NA	NA		NA	NA		NA	NA
EmuJ_000005800	expressed protein	pathogen_EMU_contig_35330	-	797	890	1	797,	890,	93	0	0	0	0	0	NA	NA		NA	NA		NA	NA
EmuJ_000005900	hypothetical protein	pathogen_EMU_contig_35334	+	685	1371	2	685,1122,	1021,1371,	585	0	0	0	0	0	NA	NA		NA	NA		NA	NA
EmuJ_000006000	hypothetical protein	pathogen_EMU_contig_35414	-	763	1054	1	763,	1054,	291	0	0	0	0	0	NA	NA		NA	NA		NA	NA
EmuJ_000006100	DNA directed RNA polymerase II subunit RPB1	pathogen_EMU_contig_35547	+	628	1927	3	628,1172,1660,	700,1598,1927,	765	0.05	0	0	0	0.23	NA	NA		NA	NA		NA	NA
EmuJ_000006200	protocadherin gamma B1	pathogen_EMU_contig_35844	+	1	1114	1	1,	1114,	1113	0	0	0	0	0	NA	NA		NA	NA		NA	NA
EmuJ_000006300	FMRFamide activated amiloride sensitive sodium	pathogen_EMU_contig_35877	-	1253	2333	1	1253,	2333,	1080	0	0	0	0	0	NA	NA		NA	NA		NA	NA
EmuJ_000006400	FMRFamide activated amiloride sensitive sodium	pathogen_EMU_contig_35877	-	2413	2893	1	2413,	2893,	480	0	0	0	0	0	NA	NA		NA	NA		NA	NA
EmuJ_000006500	WD repeat protein	pathogen_EMU_contig_36085	-	795	1574	3	795,998,1297,	911,1226,1574,	621	0	0	0	0	0	NA	NA		NA	NA		NA	NA
EmuJ_000006600	hypothetical protein	pathogen_EMU_contig_36165	+	670	1496	3	670,1030,1283,	691,1204,1496,	408	0	0	0	0	0	NA	NA		NA	NA		NA	NA
EmuJ_000006700	hypothetical protein	pathogen_EMU_contig_36399	-	990	1153	1	990,	1153,	163	0	0	0	0	0	NA	NA		NA	NA		NA	NA
EmuJ_000006800	Fatty acid desaturase type 1	pathogen_EMU_contig_36500	+	8	1191	3	8,284,1035,	193,771,1191,	828	0.06	0.01	0.37	0	0.37	NA	NA		NA	NA		NA	NA
EmuJ_000006900	actin	pathogen_EMU_contig_36507	+	3456	3695	4	3456,3650,	3582,3695,	171	0	0	0	0	2.33	NA	NA		NA	NA		NA	NA
EmuJ_000007100	lactate dehydrogenase protein	pathogen_EMU_contig_37024	+	1570	3030	8	1570,1723,1912,2132,2294,2480,2669,2865,	1693,1835,2023,2215,2439,2598,2793,3030,	981	103.25	125.98	119.39	347.66	85.82	0.487226	1		0.744155	0.877615		0.350637	0.78214
EmuJ_000007300	histone H2B	pathogen_EMU_contig_37409	+	54	189	1	54,	189,	135	0	0	0	0	0	NA	NA		NA	NA		NA	NA
EmuJ_000007400	non capsid protein NS 1	pathogen_EMU_contig_37409	+	889	2185	1	889,	2185,	1296	0	0	0.08	0	0.2	NA	NA		NA	NA		NA	NA
EmuJ_000007500	dynamin associated protein	pathogen_EMU_contig_37599	-	1000	1485	2	1000,1419,	1198,1485,	264	0.07	0.34	0.75	0	0.18	NA	NA		NA	NA		NA	NA
EmuJ_000007600	hypothetical protein	pathogen_EMU_contig_37632	-	3641	4029	2	3641,3862,	3819,4029,	345	0	0	0	0	0	NA	NA		NA	NA		NA	NA
EmuJ_000007700	hypothetical protein	pathogen_EMU_contig_37813	+	562	1119	2	562,759,	637,1119,	435	0	0	0	0	0	NA	NA		NA	NA		NA	NA
EmuJ_000007800	PDZ domain containing protein GIPC3	pathogen_EMU_contig_37824	+	1447	1843	1	1447,	1843,	396	1.36	0.15	1.36	0	0.5	NA	NA		NA	NA		NA	NA
EmuJ_000007900	NMDA receptor	pathogen_EMU_contig_37878	+	52	2160	4	52,678,1541,2100,	328,1052,1725,2160,	894	0.03	0.01	0.01	0	0.01	NA	NA		NA	NA		NA	NA
EmuJ_000008100	expressed protein	pathogen_EMU_contig_37898	+	974	1598	1	974,	1598,	624	0.33	0.12	0.96	8.31	2.62	0.249593	1		0.00196485	0.0149804	DOWN	0.117087	0.511559
EmuJ_000008200	expressed protein	pathogen_EMU_contig_37898	+	2112	3460	1	2112,	3460,	1348	0.01	0	0	0	0.01	NA	NA		NA	NA		NA	NA
EmuJ_000008400	hypothetical protein	pathogen_EMU_contig_38248	-	184	2152	5	184,977,1095,1681,2053,	391,1052,1188,1831,2152,	624	4.69	1.42	3.84	0	0.32	0.965322	1		0.00858858	0.0486626	UP	0.019944	0.180442
EmuJ_000008500	pleiotropic regulator 1	pathogen_EMU_contig_38272	-	1319	1593	2	1319,1449,	1379,1593,	204	0	0	0	0	0	NA	NA		NA	NA		NA	NA
EmuJ_000008600	hypothetical protein	pathogen_EMU_contig_38341	-	90	693	2	90,665,	275,693,	213	75.96	22.86	79.01	16.24	53.94	0.814187	1		0.587435	0.777533		0.491246	0.866576
EmuJ_000008700	heat shock protein 90	pathogen_EMU_contig_38341	-	700	1345	1	700,	1345,	645	2367.47	1246.43	3678.41	1387.68	1400.27	0.641293	1		0.364242	0.600672		0.21684	0.670195
EmuJ_000008800	expressed conserved protein	pathogen_EMU_contig_38394	+	404	674	1	404,	674,	270	0	0	0	0	0.51	NA	NA		NA	NA		NA	NA
EmuJ_000009000	protein FAM179B	pathogen_EMU_contig_38417	+	747	1702	2	747,1545,	893,1702,	303	0	0	0	0	0.16	NA	NA		NA	NA		NA	NA
EmuJ_000009100	bifunctional coenzyme A synthase	pathogen_EMU_contig_38480	-	287	1378	3	287,899,1290,	437,1255,1378,	594	0	0	0	0	0	NA	NA		NA	NA		NA	NA
EmuJ_000009200	hypothetical protein	pathogen_EMU_contig_38648	+	453	1311	1	453,	1311,	858	0.3	0	0.82	0	0.2	NA	NA		NA	NA		NA	NA
EmuJ_000009300	exosome component 10	pathogen_EMU_contig_38648	-	2041	2584	3	2041,2362,2555,	2284,2477,2584,	387	0.28	0	0.28	0	0.1	NA	NA		NA	NA		NA	NA
EmuJ_000009400	K Homology type 1 subgroup	pathogen_EMU_contig_38773	-	401	668	1	401,	668,	267	0	0	0	0	0	NA	NA		NA	NA		NA	NA
EmuJ_000009500	solute carrier family 13	pathogen_EMU_contig_38798	-	2166	2659	3	2166,2387,2596,	2313,2525,2659,	348	2.55	0.77	170.4	422.84	312.58	4.05788e-12	2.52025e-09	DOWN	9.98033e-17	2.01453e-14	DOWN	0.123705	0.525403
EmuJ_000009600	cytoplasmic antigen 1	pathogen_EMU_contig_38822	+	73	292	1	73,	292,	219	0.04	0	0	0	0	NA	NA		NA	NA		NA	NA
EmuJ_000009800	hypothetical protein	pathogen_EMU_contig_39019	-	1	325	1	1,	325,	324	0	0	0.4	0	0	NA	NA		NA	NA		NA	NA
EmuJ_000010100	hypothetical protein	pathogen_EMU_contig_39105	+	448	943	1	448,	943,	495	0	0.02	0	0	0	NA	NA		NA	NA		NA	NA
EmuJ_000010200	expressed protein	pathogen_EMU_contig_39136	-	1	335	3	1,185,313,	150,278,335,	264	0.15	0	0.49	0	0.07	NA	NA		NA	NA		NA	NA
EmuJ_000010300	endoplasmic reticulum metallopeptidase 1	pathogen_EMU_contig_39217	+	1183	2418	2	1183,1752,	1642,2418,	1125	0.3	0	0	0	0.21	NA	NA		NA	NA		NA	NA
EmuJ_000010400	ATP dependent RNA helicase DHX34	pathogen_EMU_contig_39258	+	1114	2770	3	1114,2306,	1256,2770,	606	0.13	0	0	0	0.08	NA	NA		NA	NA		NA	NA
EmuJ_000010600	conserved hypothetical protein	pathogen_EMU_contig_39374	-	150	2071	7	150,296,503,1387,1458,2008,	224,428,843,1435,1824,2071,	1023	0.06	0	0.04	0	0	NA	NA		NA	NA		NA	NA
EmuJ_000010700	non capsid protein NS 1	pathogen_EMU_contig_39424	+	3520	3937	1	3520,	3937,	417	0	0	0	0	0	NA	NA		NA	NA		NA	NA
EmuJ_000010800	expressed protein	pathogen_EMU_contig_39566	-	105	558	1	105,	558,	453	0	0	0	0	0.11	NA	NA		NA	NA		NA	NA
EmuJ_000010900	expressed protein	pathogen_EMU_contig_39611	-	2171	2411	2	2171,	2411,	240	0.7	0.04	0.04	0	0.83	NA	NA		NA	NA		NA	NA
EmuJ_000011000	histone lysine N methyltransferase NSD3	pathogen_EMU_contig_40039	+	3	996	3	3,663,829,	482,758,996,	741	0.02	0	0.01	0	0.06	NA	NA		NA	NA		NA	NA
EmuJ_000011100	transcription elongation factor spt5	pathogen_EMU_contig_40140	+	436	2239	5	436,751,1159,1809,2218,	689,972,1447,2148,2239,	1122	0.05	0	0.23	3.08	0.24	NA	NA		NA	NA		NA	NA
EmuJ_000011300	secreted frizzled protein	pathogen_EMU_contig_40245	+	1768	2431	1	1768,	2431,	663	0	0	0	0	0	NA	NA		NA	NA		NA	NA
EmuJ_000011400	Membrane protein Tapt1 CMV receptor	pathogen_EMU_contig_40285	-	658	2153	2	658,1945,	771,2153,	321	0	0	0	0	0	NA	NA		NA	NA		NA	NA
EmuJ_000011500	expressed protein	pathogen_EMU_contig_40442	-	440	1088	2	440,1045,	598,1088,	201	0	0	0	0	0	NA	NA		NA	NA		NA	NA
EmuJ_000011700	KRAB A domain containing protein	pathogen_EMU_contig_40554	+	446	3220	3	446,1141,2333,	868,1596,3220,	1764	0.03	0	0	0	0.01	NA	NA		NA	NA		NA	NA
EmuJ_000011800	N acetylglucosamine kinase	pathogen_EMU_contig_40555	+	680	2409	5	680,1037,1303,1707,2230,	702,1235,1401,1786,2409,	576	0	0	0	0	0	NA	NA		NA	NA		NA	NA
EmuJ_000011900	CCR4 NOT transcription complex subunit 1	pathogen_EMU_contig_40694	+	35	413	1	35,	413,	378	0	0	0	0	0	NA	NA		NA	NA		NA	NA
EmuJ_000012100	hypothetical protein	pathogen_EMU_contig_40694	-	1316	2525	3	1316,1495,2255,	1454,1618,2525,	531	0.11	0	0.52	0	1.29	NA	NA		NA	NA		NA	NA
EmuJ_000012300	expressed protein	pathogen_EMU_contig_40908	-	626	1824	2	626,	830,	204	0.04	0	0.24	0	0.09	NA	NA		NA	NA		NA	NA
EmuJ_000012400	expressed protein	pathogen_EMU_contig_40968	-	1319	1562	1	1319,	1562,	243	0	0	0	0	0.08	NA	NA		NA	NA		NA	NA
EmuJ_000012500	hypothetical protein	pathogen_EMU_contig_41130	+	1592	1979	1	1592,	1979,	387	0	0	0	0	0	NA	NA		NA	NA		NA	NA
EmuJ_000012600	hypothetical protein	pathogen_EMU_contig_41167	+	59	927	3	59,344,712,	230,621,927,	663	0	0	0.1	0	0	NA	NA		NA	NA		NA	NA
EmuJ_000012700	breast carcinoma amplified sequence 3	pathogen_EMU_contig_41369	-	0	1734	5	0,124,222,337,1681,	91,185,301,536,1734,	483	0.02	0	0	0	0	NA	NA		NA	NA		NA	NA
EmuJ_000012800	expressed protein	pathogen_EMU_contig_41505	-	571	1030	2	571,958,	655,1030,	156	0	0	0	0	0	NA	NA		NA	NA		NA	NA
EmuJ_000012900	ras guanine nucleotide exchange factor	pathogen_EMU_contig_41755	+	205	954	2	205,508,	350,954,	591	0	0	0	0	0	NA	NA		NA	NA		NA	NA
EmuJ_000013000	hypothetical protein	pathogen_EMU_contig_42055	-	0	177	1	0,	177,	177	0	0	0	0	0	NA	NA		NA	NA		NA	NA
EmuJ_000013100	hypothetical protein	pathogen_EMU_contig_42087	-	151	409	1	151,	409,	258	0	0	0	0	0	NA	NA		NA	NA		NA	NA
EmuJ_000013600	hypothetical protein	pathogen_EMU_contig_43095	-	144	1106	2	144,1048,	395,1106,	309	0	0	0	0	0	NA	NA		NA	NA		NA	NA
EmuJ_000013700	hypothetical protein	pathogen_EMU_contig_43137	-	452	1546	5	452,831,1253,1375,1539,	670,892,1293,1391,1546,	342	0	0	0	0	0	NA	NA		NA	NA		NA	NA
EmuJ_000013800	non capsid protein NS 1	pathogen_EMU_contig_43449	-	408	906	2	408,	906,	498	0	0	0	0	0	NA	NA		NA	NA		NA	NA
EmuJ_000013900	non capsid protein NS 1	pathogen_EMU_contig_43631	-	600	1815	1	600,	1815,	1215	0	0	0	0	0	NA	NA		NA	NA		NA	NA
EmuJ_000014400	programmed cell death protein 11	pathogen_EMU_contig_43934	-	432	2212	3	432,1114,1702,	583,1170,2212,	717	0	0	0	0	0.01	NA	NA		NA	NA		NA	NA
EmuJ_000014500	hypothetical protein	pathogen_EMU_contig_43960	-	2133	3064	6	2133,2618,2717,3046,	2322,2636,2744,3064,	252	0	0	0	0	0	NA	NA		NA	NA		NA	NA
EmuJ_000014700	hypothetical protein	pathogen_EMU_contig_44513	+	143	566	1	143,	566,	423	0	0	0	0	0	NA	NA		NA	NA		NA	NA
EmuJ_000014800	zinc finger protein	pathogen_EMU_contig_44595	+	1381	2935	5	1381,1577,2005,2216,2645,	1441,1952,2120,2396,2935,	1020	0	0	0	0	0	NA	NA		NA	NA		NA	NA
EmuJ_000014900	heat shock protein 70 related	pathogen_EMU_contig_44609	+	1138	2937	4	1138,1317,2160,2838,	1291,1982,2785,2937,	1542	0	0	0	0	0	NA	NA		NA	NA		NA	NA
EmuJ_000015200	Heat shock protein 70 (HSP70)	pathogen_EMU_contig_44672	-	1337	1568	1	1337,	1568,	231	0	0	0	0	0	NA	NA		NA	NA		NA	NA
EmuJ_000015300	hypothetical protein	pathogen_EMU_contig_44737	+	11	1481	2	11,1172,	293,1481,	591	0	0	0.08	0	0	NA	NA		NA	NA		NA	NA
EmuJ_000015400	diagnostic antigen gp50	pathogen_EMU_contig_45205	-	45	1079	4	45,293,469,1021,	132,397,601,1079,	381	0.05	0	0.23	0	0	NA	NA		NA	NA		NA	NA
EmuJ_000015600	nostrin	pathogen_EMU_contig_45953	+	626	1657	3	626,1244,1576,	699,1363,1657,	273	0	0	0	0	0	NA	NA		NA	NA		NA	NA
EmuJ_000015700	ornithine aminotransferase	pathogen_EMU_contig_46663	-	458	1461	4	458,600,1054,1452,	531,997,1385,1461,	810	0.01	0	0.13	0	0.61	NA	NA		NA	NA		NA	NA
EmuJ_000015800	DNA replication licensing factor MCM5 component	pathogen_EMU_contig_46706	-	653	2403	2	653,2112,	1637,2403,	1275	0	0	0	0	0	NA	NA		NA	NA		NA	NA
EmuJ_000015900	expressed protein	pathogen_EMU_contig_46810	+	144	1274	2	144,1011,	214,1274,	333	0	0	0	0	0.06	NA	NA		NA	NA		NA	NA
EmuJ_000016000	minichromosome maintenance deficient domain	pathogen_EMU_contig_46884	-	0	525	1	0,	525,	525	0	0	0.05	0	0	NA	NA		NA	NA		NA	NA
EmuJ_000016100	dna replication licensing factor mcm9	pathogen_EMU_contig_46885	-	86	674	1	86,	674,	588	0	0	0	0	0	NA	NA		NA	NA		NA	NA
EmuJ_000016200	hypothetical protein	pathogen_EMU_contig_46903	+	80	829	2	80,668,	339,829,	420	0	0	0	0	0	NA	NA		NA	NA		NA	NA
EmuJ_000016300	expressed protein	pathogen_EMU_contig_46942	-	311	521	1	311,	521,	210	0	0	0	0	0	NA	NA		NA	NA		NA	NA
EmuJ_000016400	expressed protein	pathogen_EMU_contig_46968	+	139	706	3	139,683,	359,706,	243	0	0	0	0	0	NA	NA		NA	NA		NA	NA
EmuJ_000016500	cytochrome P450	pathogen_EMU_contig_46968	-	1283	2002	2	1283,1564,	1535,2002,	690	0.01	0	0.15	0	0.1	NA	NA		NA	NA		NA	NA
EmuJ_000016600	programmed cell death 6 interacting protein	pathogen_EMU_contig_46984	-	244	2038	5	244,547,989,1270,1653,	351,718,1086,1581,2038,	1071	1.97	0.35	0.87	0	0.94	0.639436	1		0.430067	0.657146		0.89906	0.98855
EmuJ_000016700	isocitrate dehydrogenase 2 (NADP )	pathogen_EMU_contig_47212	-	55	844	2	55,653,	110,844,	246	0	0	0	0	0	NA	NA		NA	NA		NA	NA
EmuJ_000016800	ankyrin repeat domain protein	pathogen_EMU_contig_47245	+	295	1026	2	295,966,	571,1026,	336	1.33	0.05	0.14	0	1.39	NA	NA		NA	NA		NA	NA
EmuJ_000016900	cytoplasmic antigen 1	pathogen_EMU_contig_47298	-	1059	1278	1	1059,	1278,	219	0.5	0.54	0	7.89	0.22	NA	NA		NA	NA		NA	NA
EmuJ_000017300	ankyrin repeat domain protein	pathogen_EMU_contig_47610	+	50	1452	4	50,437,1329,	222,802,1452,	660	0.6	0	0.39	0	0.6	NA	NA		NA	NA		NA	NA
EmuJ_000017400	oxalate:formate antiporter	pathogen_EMU_contig_47676	-	1	842	5	1,105,283,480,678,	52,211,405,607,842,	570	0	0	0	0	0.24	NA	NA		NA	NA		NA	NA
EmuJ_000017500	protein kinase	pathogen_EMU_contig_47692	-	1562	2364	2	1562,2247,	2078,2364,	633	0.22	0	0	0	0	NA	NA		NA	NA		NA	NA
EmuJ_000018800	Low density lipoprotein receptor class A cysteine rich	pathogen_EMU_contig_48087	-	487	1650	2	487,1527,	619,1650,	255	0	0	0	0	0	NA	NA		NA	NA		NA	NA
EmuJ_000019100	expressed protein	pathogen_EMU_contig_49758	-	263	953	1	263,	953,	690	0	0	0	0	0	NA	NA		NA	NA		NA	NA
EmuJ_000019400	senescence associated protein	pathogen_EMU_contig_50246	+	1721	1997	1	1721,	1997,	276	0	0	0	0	0	NA	NA		NA	NA		NA	NA
EmuJ_000019500	heat shock 70 kDa protein 1A:1B	pathogen_EMU_contig_50270	+	173	919	2	173,810,	775,919,	711	0	0	0	0	0	NA	NA		NA	NA		NA	NA
EmuJ_000019600	heat shock protein 70	pathogen_EMU_contig_50281	+	455	1289	1	455,	1289,	834	0	0	0.03	0	0.02	NA	NA		NA	NA		NA	NA
EmuJ_000019700	hypothetical protein	pathogen_EMU_contig_50377	+	292	1175	2	292,884,	412,1175,	411	0	0	0	0	0	NA	NA		NA	NA		NA	NA
EmuJ_000019800	protein unc 13 B	pathogen_EMU_contig_50384	-	600	1157	2	600,1119,	751,1157,	189	4.44	0.58	0.47	0	0.05	NA	NA		NA	NA		NA	NA
EmuJ_000019900	hypothetical protein	pathogen_EMU_contig_50386	+	476	976	3	476,590,847,	495,808,976,	366	0.05	0	0.13	0	0	NA	NA		NA	NA		NA	NA
EmuJ_000020000	hypothetical protein	pathogen_EMU_contig_50424	-	1757	2107	2	1757,1956,	1921,2107,	315	0	0	0	0	0	NA	NA		NA	NA		NA	NA
EmuJ_000020200	heat shock protein 70	pathogen_EMU_contig_50690	-	545	1546	2	545,944,	864,1546,	921	0	0	0	0	0	NA	NA		NA	NA		NA	NA
EmuJ_000020400	hypothetical protein	pathogen_EMU_contig_51147	+	926	1145	1	926,	1145,	219	0	0	0	0	0	NA	NA		NA	NA		NA	NA
EmuJ_000020500	hypothetical protein	pathogen_EMU_contig_51169	+	788	1179	3	788,902,1153,	807,1051,1179,	194	0	0	0	0	0	NA	NA		NA	NA		NA	NA
EmuJ_000020700	unc 13 (munc13)	pathogen_EMU_contig_51202	-	17	844	4	17,243,460,736,	176,394,615,844,	573	0.03	0	0	0	0	NA	NA		NA	NA		NA	NA
EmuJ_000020800	cytoplasmic antigen 1	pathogen_EMU_contig_51352	+	44	263	1	44,	263,	219	0	0	0	0	0.04	NA	NA		NA	NA		NA	NA
EmuJ_000021600	hypothetical protein	pathogen_EMU_contig_51828	+	839	1052	1	839,	1052,	213	0	0	0	0	0	NA	NA		NA	NA		NA	NA
EmuJ_000021700	EMY162 protein	pathogen_EMU_contig_51877	+	1195	1511	1	1195,	1511,	316	0	0	0.03	0	0	NA	NA		NA	NA		NA	NA
EmuJ_000021800	hypothetical protein	pathogen_EMU_contig_51943	-	664	2969	3	952,1167,1818,	1014,1459,1878,	414	0	0	0	0	0	NA	NA		NA	NA		NA	NA
EmuJ_000021900	hypothetical protein	pathogen_EMU_contig_51943	+	4243	4689	2	4243,4565,	4497,4689,	378	0	0	0	0	0	NA	NA		NA	NA		NA	NA
EmuJ_000022300	senescence associated protein	pathogen_EMU_contig_51996	-	29	1128	3	29,461,1022,	369,567,1128,	552	0	0	0	0	0	NA	NA		NA	NA		NA	NA
EmuJ_000022400	hypothetical protein	pathogen_EMU_contig_52284	+	564	1010	2	564,818,	756,1010,	384	0	0	0	0	0	NA	NA		NA	NA		NA	NA
EmuJ_000022500	conserved hypothetical protein	pathogen_EMU_contig_52350	-	2	654	2	2,446,	391,654,	597	0.08	0.01	0.51	0	0	NA	NA		NA	NA		NA	NA
EmuJ_000022600	hypothetical protein	pathogen_EMU_contig_53000	-	434	860	2	434,749,	678,860,	355	0.05	0	0	0	0	NA	NA		NA	NA		NA	NA
EmuJ_000022900	brain tumor protein	pathogen_EMU_contig_54329	+	81	1052	2	81,743,	141,1052,	369	0.05	0	0	0	0.05	NA	NA		NA	NA		NA	NA
EmuJ_000023000	conserved hypothetical protein	pathogen_EMU_contig_54345	-	452	854	1	452,	854,	402	0	0	0	0	0	NA	NA		NA	NA		NA	NA
EmuJ_000023100	Beta tubulin autoregulation binding site	pathogen_EMU_contig_54398	-	1	773	2	1,615,	176,773,	333	0	0	0	0	0	NA	NA		NA	NA		NA	NA
EmuJ_000023200	Spectrin alpha actinin	pathogen_EMU_contig_54404	-	0	1335	1	0,	1335,	1335	0.13	0	0.11	0	0.77	NA	NA		NA	NA		NA	NA
EmuJ_000023300	hypothetical protein	pathogen_EMU_contig_54426	+	48	360	1	48,	360,	312	0	0	0	0	0	NA	NA		NA	NA		NA	NA
EmuJ_000023400	conserved hypothetical protein	pathogen_EMU_contig_54444	-	382	784	1	382,	784,	402	0	0	0	0	0	NA	NA		NA	NA		NA	NA
EmuJ_000023800	hypothetical protein	pathogen_EMU_contig_54483	-	1115	1484	1	1115,	1484,	369	0	0	0	0	0	NA	NA		NA	NA		NA	NA
EmuJ_000023900	hypothetical protein	pathogen_EMU_contig_54495	-	360	1131	2	360,1022,	509,1131,	258	0.23	0.5	6.47	0	0.03	NA	NA		NA	NA		NA	NA
EmuJ_000024000	hypothetical protein	pathogen_EMU_contig_54647	-	1069	1300	1	1069,	1300,	231	0	0	0	0	0	NA	NA		NA	NA		NA	NA
EmuJ_000024100	conserved hypothetical protein	pathogen_EMU_contig_54771	-	648	1101	1	648,	1101,	453	0	0	0	0	0	NA	NA		NA	NA		NA	NA
EmuJ_000024200	glycosyltransferase 14 family member	pathogen_EMU_contig_54830	+	1064	2376	2	1064,1794,	1721,2376,	1239	0	0	0	0	0	NA	NA		NA	NA		NA	NA
EmuJ_000024300	expressed protein	pathogen_EMU_contig_54861	+	223	328	1	223,	328,	105	0	0	0	0	0	NA	NA		NA	NA		NA	NA
EmuJ_000024600	hypothetical protein	pathogen_EMU_contig_54898	-	618	933	1	618,	933,	315	0	0	0	0	0.03	NA	NA		NA	NA		NA	NA
EmuJ_000024800	endoplasmic reticulum mannosyl oligosaccharide	pathogen_EMU_contig_55206	-	208	2627	3	208,1125,2546,	415,1278,2627,	441	0	0	0	0	0	NA	NA		NA	NA		NA	NA
EmuJ_000024900	cytoplasmic antigen 1	pathogen_EMU_contig_55269	+	40	205	1	40,	205,	165	0	0	0	0	0	NA	NA		NA	NA		NA	NA
EmuJ_000025000	oocyte zinc finger protein XlCOF6	pathogen_EMU_contig_55341	+	1470	2628	6	1470,1710,2137,2421,	1595,1746,2336,2628,	567	0.38	0	0.01	0	0.35	NA	NA		NA	NA		NA	NA
EmuJ_000025100	O phospho L seryl tRNASec:L selenocysteinyl tRNA	pathogen_EMU_contig_55349	-	1006	1348	1	1006,	1348,	342	0	0	0	0	0	NA	NA		NA	NA		NA	NA
EmuJ_000025200	programmed cell death protein	pathogen_EMU_contig_55360	-	566	1225	3	566,789,949,	585,881,1225,	387	14.21	11.03	29.74	8.94	19.45	0.625584	1		0.894287	0.953828		0.561435	0.89808
EmuJ_000025300	expressed protein	pathogen_EMU_contig_55365	+	722	923	1	722,	923,	201	0.49	0	0	0	0.24	NA	NA		NA	NA		NA	NA
EmuJ_000025400	zinc finger protein	pathogen_EMU_contig_55366	-	428	1169	1	428,	1169,	741	0	0	0	0	0	NA	NA		NA	NA		NA	NA
EmuJ_000025500	Metazoa galactosyltransferase	pathogen_EMU_contig_55377	+	713	1058	1	713,	1058,	345	0	0	0	0	0	NA	NA		NA	NA		NA	NA
EmuJ_000025600	hypothetical protein	pathogen_EMU_contig_55434	-	890	1187	1	890,	1187,	297	0	0	0.03	0	0	NA	NA		NA	NA		NA	NA
EmuJ_000025800	methionyl aminopeptidase 1 (M24 family)	pathogen_EMU_contig_55460	+	236	1426	5	236,357,538,734,1290,	311,501,690,805,1426,	578	0.17	0	0	0	0.39	NA	NA		NA	NA		NA	NA
EmuJ_000025900	methionine aminopeptidase 1	pathogen_EMU_contig_55461	+	530	1861	2	530,1638,	718,1861,	411	0.04	0	0	0	0	NA	NA		NA	NA		NA	NA
EmuJ_000026000	histone H3	pathogen_EMU_contig_55466	+	1093	2125	4	1093,1256,1399,2010,	1164,1330,1616,2125,	477	0.14	0	0.27	10.88	0.02	NA	NA		NA	NA		NA	NA
EmuJ_000026200	hypothetical protein	pathogen_EMU_contig_55505	+	1180	1624	1	1180,	1624,	444	0	0	0	0	0	NA	NA		NA	NA		NA	NA
EmuJ_000026300	calpain family protein 1 d	pathogen_EMU_contig_55664	-	47	1181	2	47,1032,	153,1181,	255	0	0	0	0	0	NA	NA		NA	NA		NA	NA
EmuJ_000026400	expressed protein	pathogen_EMU_contig_55686	-	117	276	1	117,	276,	159	0	0	0	0	0	NA	NA		NA	NA		NA	NA
EmuJ_000026600	Tetraspanin-5	pathogen_EMU_contig_56044	-	2	312	2	2,246,	170,312,	234	0.51	1.15	1.28	0	0	NA	NA		NA	NA		NA	NA
EmuJ_000026800	BRK domain containing protein	pathogen_EMU_contig_56060	+	2544	2990	2	2544,2798,	2736,2990,	384	0	0	0	0	0	NA	NA		NA	NA		NA	NA
EmuJ_000026900	diagnostic antigen gp50	pathogen_EMU_contig_56062	-	177	1117	4	177,414,772,1012,	221,555,851,1117,	369	0.02	0	0	0	0	NA	NA		NA	NA		NA	NA
EmuJ_000027100	expressed protein	pathogen_EMU_contig_56134	-	513	744	1	513,	744,	231	0	0	0	0	0	NA	NA		NA	NA		NA	NA
EmuJ_000027300	non capsid protein NS 1	pathogen_EMU_contig_56334	-	644	1199	1	644,	1199,	555	0	0	0	0	0	NA	NA		NA	NA		NA	NA
EmuJ_000027400	histone H2B	pathogen_EMU_contig_56335	+	568	1048	1	568,	1048,	480	0	0	0	0	0	NA	NA		NA	NA		NA	NA
EmuJ_000027600	histone H2A	pathogen_EMU_contig_56337	-	2	341	1	2,	341,	339	0	0	0	0	0	NA	NA		NA	NA		NA	NA
EmuJ_000027700	histone H4	pathogen_EMU_contig_56338	+	1	100	1	1,	100,	99	0	0	0	0	0	NA	NA		NA	NA		NA	NA
EmuJ_000027800	histone H2A	pathogen_EMU_contig_56373	+	553	947	2	553,809,	808,947,	393	0	0	0	0	0	NA	NA		NA	NA		NA	NA
EmuJ_000028000	non capsid protein NS 1	pathogen_EMU_contig_56395	-	699	1455	1	699,	1455,	756	0	0	0	0	0	NA	NA		NA	NA		NA	NA
EmuJ_000028100	hypothetical protein	pathogen_EMU_contig_56397	-	1	463	1	1,	463,	462	0	0	0	0	0	NA	NA		NA	NA		NA	NA
EmuJ_000028700	non capsid protein NS 1	pathogen_EMU_contig_56405	-	1049	1373	1	1049,	1373,	324	0	0	0	0	0	NA	NA		NA	NA		NA	NA
EmuJ_000028800	non capsid protein NS 1	pathogen_EMU_contig_56407	-	562	1117	1	562,	1117,	555	0	0	0	0	0	NA	NA		NA	NA		NA	NA
EmuJ_000028900	non capsid protein NS 1	pathogen_EMU_contig_56410	-	84	1116	1	84,	1116,	1032	0	0	0	0	0	NA	NA		NA	NA		NA	NA
EmuJ_000029100	hypothetical protein	pathogen_EMU_contig_56412	-	1	310	1	1,	310,	309	0	0	0	0	0	NA	NA		NA	NA		NA	NA
EmuJ_000029200	hypothetical protein	pathogen_EMU_contig_56412	-	403	787	1	403,	787,	384	0	0	0	0	0	NA	NA		NA	NA		NA	NA
EmuJ_000029500	histone H2A	pathogen_EMU_contig_56420	+	568	955	1	568,	955,	387	0	0	0	0	0	NA	NA		NA	NA		NA	NA
EmuJ_000029800	non capsid protein NS 1	pathogen_EMU_contig_56424	-	656	1166	1	656,	1166,	510	0	0	0	0	0	NA	NA		NA	NA		NA	NA
EmuJ_000030500	non capsid protein NS 1	pathogen_EMU_contig_56448	-	973	1528	1	973,	1528,	555	0	0	0	0	0	NA	NA		NA	NA		NA	NA
EmuJ_000031000	Histone H2A type 1	pathogen_EMU_contig_56460	-	2	239	1	2,	239,	237	0	0	0	0	0	NA	NA		NA	NA		NA	NA
EmuJ_000031300	histone H4	pathogen_EMU_contig_56479	+	144	456	1	144,	456,	312	0	0	0.09	0	0	NA	NA		NA	NA		NA	NA
EmuJ_000031400	histone H4	pathogen_EMU_contig_56484	+	303	615	1	303,	615,	312	0.06	0	0.89	44.39	0.06	NA	NA		NA	NA		NA	NA
EmuJ_000031600	non capsid protein NS 1	pathogen_EMU_contig_56503	-	639	1458	1	639,	1458,	819	0	0	0	0	0	NA	NA		NA	NA		NA	NA
EmuJ_000031700	non capsid protein NS 1	pathogen_EMU_contig_56504	-	13	952	1	13,	952,	939	0	0	0	0	0	NA	NA		NA	NA		NA	NA
EmuJ_000031800	histone H2A	pathogen_EMU_contig_56506	-	831	1218	1	831,	1218,	387	0.05	0.28	0	0	0	NA	NA		NA	NA		NA	NA
EmuJ_000031900	non capsid protein NS 1	pathogen_EMU_contig_56507	-	68	785	1	68,	785,	717	0	0	0	0	0	NA	NA		NA	NA		NA	NA
EmuJ_000032100	histone H2A	pathogen_EMU_contig_56510	-	38	425	1	38,	425,	387	0	0	0	0	0	NA	NA		NA	NA		NA	NA
EmuJ_000032200	histone H2A	pathogen_EMU_contig_56520	-	714	1101	1	714,	1101,	387	0	0	0	0	0	NA	NA		NA	NA		NA	NA
EmuJ_000032300	diagnostic antigen gp50	pathogen_EMU_contig_56554	+	9558	11560	8	9558,9735,9984,10528,10734,10923,11217,11533,	9604,9827,10090,10660,10838,11002,11358,11560,	727	35.94	6.87	36.34	0	0	0.686463	1		2.35226e-06	4.51121e-05	UP	1.79406e-06	0.00025477	UP
EmuJ_000032400	PIM1 peptidase (S16 family)	pathogen_EMU_contig_56743	+	2195	2998	3	2195,2874,	2353,2998,	282	0	0	0	0	0	NA	NA		NA	NA		NA	NA
EmuJ_000032800	hypothetical protein	pathogen_EMU_contig_56792	+	218	4348	8	218,617,1211,1599,2577,3135,3499,4079,	460,900,1438,1862,2757,3334,3795,4348,	1959	0	0	0	0	0	NA	NA		NA	NA		NA	NA
EmuJ_000032900	heat shock 70 kDa protein 1	pathogen_EMU_contig_56801	+	144	1278	1	144,	1278,	1134	0	0	0	0	0	NA	NA		NA	NA		NA	NA
EmuJ_000033000	conserved hypothetical protein	pathogen_EMU_contig_56909	-	166	1038	3	166,571,1027,	449,988,1038,	711	0.04	0	0.04	0	0	NA	NA		NA	NA		NA	NA
EmuJ_000033100	conserved hypothetical protein	pathogen_EMU_contig_56914	+	3	1907	3	3,528,1239,	492,1027,1907,	1656	0	0	0	16.72	2.28	1	1		5.8754e-08	1.79689e-06	DOWN	0.000495248	0.015262	DOWN
EmuJ_000033300	hypothetical protein	pathogen_EMU_contig_56930	-	2	2282	2	2,2271,	2232,2282,	2241	2.52	0.34	2.82	7.72	2.63	0.540545	1		0.107086	0.290138		0.466083	0.860911
EmuJ_000033400	DEAD box ATP dependent RNA helicase	pathogen_EMU_contig_56930	-	4497	4824	2	4497,	4824,	327	6.57	4.31	4.92	0	4.8	0.59411	1		0.288871	0.528875		0.752757	0.963939
EmuJ_000033500	conserved hypothetical protein	pathogen_EMU_contig_56930	-	12486	18139	7	12486,12603,13490,14974,15421,	12504,13382,13917,15346,18139,	4314	0.45	0.03	0.62	0	0.76	0.402196	1		0.436871	0.661905		0.892982	0.987386
EmuJ_000033800	hypothetical protein	pathogen_EMU_contig_57013	+	2535	3318	1	2535,	3318,	783	0	0	0	0	0	NA	NA		NA	NA		NA	NA
EmuJ_000033900	hypothetical protein	pathogen_EMU_contig_57013	+	3798	6530	3	3798,5988,6337,	4504,6094,6530,	1005	0	0	0	0	0	NA	NA		NA	NA		NA	NA
EmuJ_000034000	hypothetical protein	pathogen_EMU_contig_57013	-	11141	11834	2	11141,11776,	11392,11834,	309	0	0	0	0	0	NA	NA		NA	NA		NA	NA
EmuJ_000034100	histone H2A	pathogen_EMU_contig_57098	+	74	351	2	74,238,	201,351,	240	0	0	0	0	0	NA	NA		NA	NA		NA	NA
EmuJ_000034700	expressed protein	pathogen_EMU_contig_57134	-	34	3442	1	34,	3442,	3408	3.37	0.41	8.84	10.15	7.1	0.054259	0.649019		0.0176128	0.0826776		0.858538	0.980101
EmuJ_000034800	non capsid protein NS 1	pathogen_EMU_contig_57638	+	325	1459	1	325,	1459,	1134	0.25	0.31	1.86	0	0.12	NA	NA		NA	NA		NA	NA
EmuJ_000034900	hypothetical protein	pathogen_EMU_contig_57638	+	1852	2491	1	1852,	2491,	639	0	0	0	0	0	NA	NA		NA	NA		NA	NA
EmuJ_000035000	ATP dependent RNA helicase DDX49	pathogen_EMU_contig_57725	+	2	3656	3	2,3402,3626,	789,3491,3656,	906	0.01	0	0	0	0	NA	NA		NA	NA		NA	NA
EmuJ_000035100	expressed protein	pathogen_EMU_contig_58589	-	4437	4668	1	4437,	4668,	231	7.66	1.81	42.55	37.44	168.7	0.0152079	0.323127		7.07139e-05	0.000917917	DOWN	0.215316	0.668895
EmuJ_000035200	conserved hypothetical protein	pathogen_EMU_contig_58593	+	1995	2776	2	1995,2756,	2647,2776,	672	0.01	0	0.01	0	0.02	NA	NA		NA	NA		NA	NA
EmuJ_000035400	hypothetical protein	pathogen_EMU_contig_58655	-	469	946	2	469,930,	753,946,	300	0	0	0	0	0	NA	NA		NA	NA		NA	NA
EmuJ_000035500	expressed protein	pathogen_EMU_contig_58667	-	315	531	1	315,	531,	216	0	0	0	0	0	NA	NA		NA	NA		NA	NA
EmuJ_000035600	hypothetical protein	pathogen_EMU_contig_58671	+	19428	19629	1	19428,	19629,	201	0	0	0	0	0	NA	NA		NA	NA		NA	NA
EmuJ_000036000	cytoplasmic antigen 1	pathogen_EMU_contig_58932	-	3749	4199	1	3749,	4199,	450	0	0	0	0	0	NA	NA		NA	NA		NA	NA
EmuJ_000036100	senescence associated protein	pathogen_EMU_contig_58932	+	4432	4648	2	4432,	4648,	216	0	0	0	0	0	NA	NA		NA	NA		NA	NA
EmuJ_000036200	testis specific protein pbs13	pathogen_EMU_contig_58934	+	1553	1919	2	1553,1791,	1566,1919,	141	0.7	0	0	0	0	NA	NA		NA	NA		NA	NA
EmuJ_000036300	actin cytoplasmic type 5	pathogen_EMU_contig_58938	-	0	1206	2	0,1077,	1005,1206,	1134	2990.42	895.4	1196.83	668.68	785.7	0.257637	1		0.0459852	0.165767		0.645172	0.931696
EmuJ_000036400	netrin	pathogen_EMU_contig_58942	+	406	4107	4	406,1060,3798,3964,	438,1227,3888,4107,	432	0	0	0	0	0	NA	NA		NA	NA		NA	NA
EmuJ_000036700	diagnostic antigen gp50	pathogen_EMU_contig_59006	-	49	1380	6	128,333,556,880,1138,1316,	147,363,697,959,1242,1380,	437	0	0.11	0	0	0	NA	NA		NA	NA		NA	NA
EmuJ_000036900	transcription factor ovo 2	pathogen_EMU_contig_59046	-	527	1656	5	527,937,1302,1503,	850,1117,1417,1656,	771	0	0	0	0	0	NA	NA		NA	NA		NA	NA
EmuJ_000037000	conserved hypothetical protein	pathogen_EMU_contig_59046	+	6136	6663	3	6136,6328,6531,	6248,6435,6663,	351	0	0	0	0	0	NA	NA		NA	NA		NA	NA
EmuJ_000037200	hypothetical protein	pathogen_EMU_contig_59068	+	1	206	1	1,	206,	205	0	0	0	0	0	NA	NA		NA	NA		NA	NA
EmuJ_000037400	non capsid protein NS 1	pathogen_EMU_contig_59094	-	913	1468	1	913,	1468,	555	0	0	0	0	0	NA	NA		NA	NA		NA	NA
EmuJ_000037500	histone H2B	pathogen_EMU_contig_59097	+	832	1312	1	832,	1312,	480	0	0	0	0	0	NA	NA		NA	NA		NA	NA
EmuJ_000037700	expressed protein	pathogen_EMU_contig_59101	-	1	586	2	1,406,	373,586,	552	10.07	6.57	11.06	6.26	1.64	0.865728	1		0.153531	0.363521		0.264395	0.712985
EmuJ_000037800	expressed protein	pathogen_EMU_contig_59101	+	618	1248	2	618,1025,	863,1248,	468	0.25	0.32	18.44	0	0.64	NA	NA		NA	NA		NA	NA
EmuJ_000038000	expressed protein	pathogen_EMU_contig_59117	+	173	1379	1	173,	1379,	1206	0	0	0	0	0	NA	NA		NA	NA		NA	NA
EmuJ_000038300	leucine rich repeat protein SHOC 2	pathogen_EMU_contig_59183	-	1270	2178	3	1270,1657,2028,	1377,1784,2178,	384	0.07	0	0	0	0	NA	NA		NA	NA		NA	NA
EmuJ_000038400	hypothetical protein	pathogen_EMU_contig_59239	+	201	1324	5	201,404,658,849,1021,	304,547,719,905,1324,	666	0	0	0	0	0.82	NA	NA		NA	NA		NA	NA
EmuJ_000038900	expressed protein	pathogen_EMU_contig_59523	+	838	1760	1	830,	1760,	930	0	0	0	0	0	NA	NA		NA	NA		NA	NA
EmuJ_000039100	conserved hypothetical protein	pathogen_EMU_contig_60381	-	3693	4465	2	3693,4257,	4202,4465,	717	0.78	0.52	1.31	0	0.02	NA	NA		NA	NA		NA	NA
EmuJ_000039200	titin	pathogen_EMU_contig_60552	+	482	1253	1	482,	1253,	771	0	0	0	0	0	NA	NA		NA	NA		NA	NA
EmuJ_000039600	beta 1 3 galactosyl O glycosyl glycoprotein	pathogen_EMU_contig_60709	-	14286	15478	3	14286,14599,15390,	14526,15264,15478,	993	0	0	0	0	0	NA	NA		NA	NA		NA	NA
EmuJ_000039900	beta 13 n galactosyltransferase	pathogen_EMU_contig_60709	-	28880	32672	4	28880,29188,29932,32625,	29128,29810,30338,32672,	1323	0	0	0	0	0	NA	NA		NA	NA		NA	NA
EmuJ_000040000	ribosomal protein L24	pathogen_EMU_contig_60709	-	35387	36186	2	35387,36181,	35868,36186,	486	569.93	901.46	1398.49	844.25	706.31	0.973411	1		0.49851	0.713016		0.553623	0.896968
EmuJ_000040100	transcription elongation factor b polypeptide 1	pathogen_EMU_contig_60709	+	50713	53022	2	50713,52831,	50882,53022,	360	98.33	105.11	130.02	144.25	115.83	0.618298	1		0.805722	0.908488		0.767024	0.966551
EmuJ_000040200	BTB:POZ domain containing protein 10	pathogen_EMU_contig_60709	+	54603	71098	8	54603,54721,55185,57535,62812,68184,69273,70775,	54647,55112,56246,58260,63016,68295,69327,71098,	2913	25.39	4.15	29.88	32.68	96.06	0.460282	1		0.0101373	0.0552207		0.179614	0.617634
EmuJ_000040300	tubulin tyrosine ligase protein 12	pathogen_EMU_contig_60709	-	79996	82012	4	79996,80834,82010,	80161,80982,82012,	315	44.44	30.15	65.65	10.98	46.82	0.877131	1		0.509482	0.721401		0.483994	0.864959
EmuJ_000040350	apoptosis protein 3	pathogen_EMU_contig_60709	-	77414	78422	12	77414,77856,78016,78116,78297,	77650,77981,78085,78185,78422,	624	53.68	26.42	94.03	74.9	57.83	0.441226	1		0.557601	0.756336		0.790213	0.969672
EmuJ_000040400	Krueppel factor 10	pathogen_EMU_contig_60709	-	115053	116946	6	115053,115467,115866,116255,116529,116892,	115423,115786,116176,116447,116817,116946,	1533	14.74	8.22	122.99	177.3	532.38	0.00387926	0.125285		8.79436e-07	1.90876e-05	DOWN	0.0959835	0.458292
EmuJ_000040500	expressed protein	pathogen_EMU_contig_60709	-	120074	120308	1	120074,	120308,	234	1.66	3.5	15.55	0	1.02	0.212574	1		0.0996479	0.277721		0.0135545	0.140667
EmuJ_000040600	protein of unknown function DUF2373	pathogen_EMU_contig_60709	-	124168	130230	8	124168,126159,126232,126346,127358,128197,128656,130088,	124457,126173,126276,126506,127660,128365,128815,130230,	1278	12.23	7.51	48.28	10.83	14.07	0.0677363	0.725335		0.985187	0.995062		0.0764752	0.404723
EmuJ_000040700	Adrenodoxin mitochondrial	pathogen_EMU_contig_60709	-	134402	135207	4	134402,134778,134944,135094,	134478,134911,135060,135207,	438	30.2	16.41	48.51	3.94	13.99	0.663893	1		0.114271	0.301413		0.072814	0.395892
EmuJ_000040800	coiled coil domain containing protein 51	pathogen_EMU_contig_60709	+	136045	137629	8	136045,136355,136594,136907,137037,137236,137354,137473,	136324,136511,136810,136958,137088,137287,137405,137629,	1011	52.39	22.19	55.3	41.09	14.1	0.972886	1		0.308838	0.548691		0.371426	0.79462
EmuJ_000040900	Tubulin alpha 1 chain	pathogen_EMU_contig_60709	+	138291	139864	4	138291,138368,138667,139152,	138294,138591,139082,139864,	1353	3.73	1.74	14.05	39.66	1.43	0.170377	0.970043		0.0452334	0.164068		0.69582	0.9477
EmuJ_000041100	Tubulin beta 2C chain	pathogen_EMU_contig_60709	+	140738	142158	3	140738,140844,140989,	140795,140953,142158,	1335	1.91	0.62	5.07	6.47	1.09	0.194921	1		0.342355	0.5784		0.761919	0.965053
EmuJ_000041200	annexin	pathogen_EMU_contig_60709	-	143712	148181	9	143712,143909,144272,144750,145222,145769,145866,146177,148066,	143838,144022,144348,144841,145424,145793,146071,146272,148181,	1047	1.28	1.46	25.29	38.02	241.34	0.00145666	0.060624		2.09965e-08	7.15299e-07	DOWN	0.028187	0.221815
EmuJ_000041300	annexin	pathogen_EMU_contig_60709	-	154523	158662	11	154523,155107,155309,155532,156218,156789,157499,157927,158604,	154649,155220,155385,155626,156423,156813,157704,158022,158662,	996	188.83	192.64	2330.85	924.72	327.01	0.0040109	0.128		0.172095	0.390528		0.0857283	0.42964
EmuJ_000041350	hypothetical protein	pathogen_EMU_contig_60709	-	158931	160821	2	158931,160796,	159047,160821,	141	29.36	20.35	387.44	98.22	62.83	0.000972691	0.0437272	DOWN	0.157709	0.369727		0.046655	0.30404
EmuJ_000041400	DDB1 and CUL4 associated factor 12	pathogen_EMU_contig_60709	-	170488	172735	5	170488,171536,172207,172387,172693,	171457,171923,172355,172656,172735,	1815	26.67	8.35	25.81	16.21	10.17	0.908968	1		0.416706	0.648263		0.427185	0.838406
EmuJ_000041450	oligodendrocyte transcription factor 2	pathogen_EMU_contig_60709	-	164260	169584	15	164260,165824,168364,168641,168877,169025,169347,	164378,165894,168598,168808,168978,169121,169584,	1023	20.27	5.28	36.93	5.07	8.56	0.261011	1		0.291745	0.53172		0.0443767	0.29498
EmuJ_000041500	wd40 repeat	pathogen_EMU_contig_60709	+	174097	176132	3	174097,174428,175679,	174361,174860,176132,	1149	15.44	10.88	19.39	3.01	14.79	0.933642	1		0.371863	0.609135		0.511894	0.877333
EmuJ_000041600	myosin regulatory light chain 2 smooth muscle	pathogen_EMU_contig_60709	-	177242	179792	4	177242,177354,179002,179690,	177326,177533,179243,179792,	606	1367.17	1941.91	1605.77	1285.59	1327.9	0.394992	1		0.260098	0.498228		0.977612	1
EmuJ_000041700	ADP ribosylation factor protein 2 binding	pathogen_EMU_contig_60709	+	180848	181649	4	180848,181156,181413,181547,	180923,181242,181510,181649,	360	19.66	13.38	21.66	0	5.66	0.860413	1		0.0212464	0.0948277		0.0633309	0.364458
EmuJ_000041800	tubulin tyrosine ligase protein 12	pathogen_EMU_contig_60709	+	182468	192336	12	182468,183305,183595,185141,186318,186475,186690,187700,188667,189480,191178,192036,	182487,183561,183754,185266,186399,186612,186878,188031,188874,189635,191329,192336,	2109	95.6	17.6	44.87	50.89	50.62	0.464207	1		0.778056	0.893602		0.609511	0.915571
EmuJ_000042000	hypothetical protein	pathogen_EMU_contig_60709	-	197370	199542	2	197370,199456,	197497,199542,	213	1.12	1.03	5.16	8.12	18.12	0.216025	1		0.00476864	0.0305192	DOWN	0.248792	0.700677
EmuJ_000042100	expressed conserved protein	pathogen_EMU_contig_60709	-	199576	201091	3	199576,199924,201015,	199757,200009,201091,	342	6.16	6.78	37.6	323.97	218.62	0.0507019	0.627014		3.06874e-08	1.01963e-06	DOWN	0.00423858	0.0654347
EmuJ_000042200	Tubulin alpha 1 chain	pathogen_EMU_contig_60709	-	204435	205854	2	204435,205213,	205147,205854,	1353	2.91	1.78	16.68	3.83	1.01	0.0484686	0.613628		0.637745	0.809488		0.0290377	0.225433
EmuJ_000042300	ubiquitin carboxyl terminal hydrolase 22	pathogen_EMU_contig_60709	+	208514	210957	9	208514,208761,208995,209185,209355,209600,209856,210529,210713,	208628,208918,209109,209284,209528,209769,210461,210639,210957,	1785	27.88	3.1	8.73	7.75	6.14	0.362678	1		0.21974	0.454081		1	1
EmuJ_000042400	hypothetical protein	pathogen_EMU_contig_60709	+	211163	211571	2	211163,211430,	211328,211571,	306	46.27	9.28	12.15	39.57	7.87	0.272969	1		0.671839	0.832734		0.47761	0.864113
EmuJ_000042500	tubulin alpha 3 chain	pathogen_EMU_contig_60709	+	213843	215412	4	213843,213920,214217,214700,	213846,214143,214632,215412,	1353	2.69	0.44	1.83	1.27	0.05	0.99098	1		0.245834	0.483876		0.274214	0.721225
EmuJ_000042600	tubulin alpha 3 chain	pathogen_EMU_contig_60709	+	216227	217815	4	216227,216308,216613,217100,	216230,216531,217028,217815,	1356	0.19	0.11	0.99	1.27	0.12	0.109749	0.882805		0.582693	0.774303		0.60551	0.912808
EmuJ_000042700	tubulin alpha 1C chain	pathogen_EMU_contig_60709	+	219510	220937	2	219510,220231,	220151,220937,	1347	0.05	0.02	0.14	12.85	0	NA	NA		NA	NA		NA	NA
EmuJ_000042800	Transmembrane 9 superfamily	pathogen_EMU_contig_60709	-	222215	233226	12	222215,222443,222559,222722,224431,226032,227676,228522,228728,230802,232591,233136,	222407,222475,222636,222806,224578,226393,227938,228654,228806,231080,232634,233226,	1776	140.02	49.81	97.54	127.69	150.1	0.630207	1		0.632107	0.805497		0.397606	0.818493
EmuJ_000042900	microtubule associated protein 2	pathogen_EMU_contig_60709	+	244438	267577	9	244438,256009,256082,262108,264772,264877,265029,265934,267427,	244632,256045,256444,262146,264788,264948,265111,266047,267577,	1062	28.62	14.87	43.51	44.01	85.32	0.64554	1		0.072474	0.226366		0.325623	0.766495
EmuJ_000043000	sperm associated antigen 1	pathogen_EMU_contig_60709	+	268484	280712	15	268484,269027,269153,269633,270061,270948,271124,272000,273712,275908,276246,278463,278586,278835,280623,	268672,269112,269297,269689,270284,271048,271202,272107,273970,275968,276295,278535,278661,278931,280712,	1680	17.6	5.04	23.86	0	0.39	0.529008	1		4.44942e-06	8.0189e-05	UP	1.7986e-06	0.00025477	UP
EmuJ_000043100	WD repeat containing protein 48	pathogen_EMU_contig_60709	-	282478	291166	17	282478,283236,283736,284350,284836,285074,285213,285520,285714,287756,288565,290007,290154,290321,290649,290921,291031,	282580,283466,283951,284427,284951,285135,285288,285620,285822,287854,288746,290079,290274,290617,290862,290997,291166,	2274	37.25	7.73	31	15.22	16.25	0.907768	1		0.426453	0.654473		0.435017	0.842398
EmuJ_000043200	conserved hypothetical protein	pathogen_EMU_contig_60709	-	294281	300916	5	294281,297707,300415,300798,300847,	294683,297848,300488,300812,300916,	699	108.41	28.14	32.17	9.89	11.14	0.136206	0.925432		0.000867181	0.00772806	UP	0.17403	0.611097
EmuJ_000043300	expressed protein	pathogen_EMU_contig_60709	+	302525	302847	2	302525,302631,	302555,302847,	246	0	0.2	0.73	147.76	39.26	0.314756	1		3.3312e-08	1.08891e-06	DOWN	0.000637211	0.0181156	DOWN
EmuJ_000043400	Pancreatic hormone	pathogen_EMU_contig_60709	+	316283	316890	2	316283,316880,	316549,316890,	276	0.76	2.06	0.72	0	0.39	NA	NA		NA	NA		NA	NA
EmuJ_000043500	7TM GPCR rhodopsin	pathogen_EMU_contig_60709	-	338504	342713	2	338504,341657,	339311,342713,	1863	1.68	1.21	2.44	0	0.23	1	1		0.00718272	0.0422691	UP	0.0114566	0.127797
EmuJ_000043600	50S ribosomal protein L1	pathogen_EMU_contig_60709	-	377439	385700	8	377439,377652,378592,380374,381647,382001,383762,385664,	377582,377737,378711,380570,381767,382377,383779,385700,	1092	55.62	33.3	49.49	41.21	62.56	0.574687	1		0.893131	0.953468		0.651271	0.933534
EmuJ_000043700	conserved hypothetical protein	pathogen_EMU_contig_60709	+	390850	393931	2	390850,393722,	391436,393931,	795	0	0	0.11	0	0.21	NA	NA		NA	NA		NA	NA
EmuJ_000043900	glutamate receptor 4	pathogen_EMU_contig_60709	-	401291	408470	4	401291,406162,407667,408326,	401612,406303,407847,408470,	786	0.05	0	0.01	0	0.3	NA	NA		NA	NA		NA	NA
EmuJ_000044000	glutamate receptor 2	pathogen_EMU_contig_60709	+	410227	414751	4	410227,410938,412191,414553,	410254,411348,412390,414751,	834	0	0	0.05	0	0.44	NA	NA		NA	NA		NA	NA
EmuJ_000044100	glutamate receptor 2	pathogen_EMU_contig_60709	-	415446	434642	11	415446,416582,418767,420269,421103,421848,423974,425651,428175,430202,434397,	415455,416783,418878,420377,421304,422004,424270,425918,428331,430540,434642,	2088	0	0.02	0.16	0	0.37	NA	NA		NA	NA		NA	NA
EmuJ_000044200	actin	pathogen_EMU_contig_60709	-	437619	439427	4	437619,437756,437996,439351,	437716,437959,439084,439427,	1464	0	0	0.07	0	0.79	NA	NA		NA	NA		NA	NA
EmuJ_000044300	hypothetical protein	pathogen_EMU_contig_60709	+	446289	449967	5	446289,448137,448507,449371,449910,	446513,448301,448838,449558,449967,	963	0	0	0.01	0	0.44	NA	NA		NA	NA		NA	NA
EmuJ_000044400	conserved hypothetical protein	pathogen_EMU_contig_60709	+	450819	452805	4	450819,451213,451523,452514,	450895,451453,451738,452805,	822	0.25	0.06	1.38	0	1.26	0.0422961	0.575884		0.0887305	0.257331		0.723867	0.956585
EmuJ_000044600	eukaryotic translation initiation factor 4E	pathogen_EMU_contig_60709	+	459697	462653	3	459697,460127,462621,	459780,460366,462653,	354	707.28	413.33	267.4	171.15	354.4	0.101547	0.847392		0.0758415	0.233363		0.754309	0.963939
EmuJ_000044800	protein of unknown function DUF1208	pathogen_EMU_contig_60709	-	471944	478193	8	471944,473721,474010,474259,475031,477180,477691,478140,	472256,473829,474187,474364,475112,477374,477807,478193,	1146	20.31	3.66	19.26	7.54	3.19	0.726467	1		0.1937	0.419849		0.143024	0.564916
EmuJ_000044900	clathrin coat assembly protein ap 1	pathogen_EMU_contig_60709	-	479310	484626	7	479310,481216,482485,483024,483880,484046,484359,	479409,481504,482557,483170,484007,484322,484626,	1275	53.61	21.97	54.48	57.02	33.43	0.99069	1		0.971923	0.988716		1	1
EmuJ_000045000	Hippocampus abundant transcript 1 protein	pathogen_EMU_contig_60709	+	486522	507334	10	486522,487755,494508,495711,498579,502740,504909,505415,506311,507278,	486624,488100,494622,495783,498801,502818,505038,505738,506676,507334,	1806	46.94	7.62	54.67	25.88	29.45	0.429017	1		0.988031	0.996423		0.441111	0.846978
EmuJ_000045100	coiled coil domain containing protein 132	pathogen_EMU_contig_60709	+	512301	522938	17	512301,512381,512544,513019,513188,514281,514768,515629,515794,517009,518264,518444,520354,520530,521561,521794,522676,	512340,512501,512984,513142,513342,514628,514958,515703,515948,517094,518356,518471,520462,520686,521719,522145,522938,	2880	21.77	2.76	26.24	34.86	10	0.385628	1		0.329942	0.567426		1	1
EmuJ_000045200	protein dopey 1	pathogen_EMU_contig_60709	+	527113	578262	41	527113,527362,527745,528328,528915,530091,534001,536606,538537,538789,539253,540420,540684,542256,545657,546199,550855,551064,553297,554227,555481,557091,557588,561182,562318,563084,563769,564468,564820,566589,566964,569593,569749,570154,571861,572494,572957,573103,574416,577159,578138,	527248,527671,527859,528448,529254,530227,534277,537070,538720,539048,539513,540606,540890,542624,545860,546413,550873,551151,553371,554402,555723,557306,558236,561424,562530,563304,564030,564734,565041,566656,567229,569670,569862,570366,572014,572637,572998,573241,574540,577281,578262,	8232	13.15	2.35	15.28	28.6	25.45	0.474264	1		0.0251533	0.107853		0.269895	0.718475
EmuJ_000045300	Insulin IGF relaxin	pathogen_EMU_contig_60709	-	585344	586766	4	585344,585403,585842,586414,	585358,585696,585984,586766,	801	1.11	0.37	1.23	0	0.32	0.828786	1		0.160295	0.373728		0.199632	0.646803
EmuJ_000045400	expressed protein	pathogen_EMU_contig_60709	-	603207	604051	3	603207,603578,603741,	603533,603695,604051,	753	1.23	0.5	1.59	0	2.13	0.767964	1		0.762879	0.886129		1	1
EmuJ_000045500	diphthamide biosynthesis protein 1	pathogen_EMU_contig_60709	+	613220	615073	4	613220,613690,614041,614806,	613648,613910,614404,615073,	1278	48.55	20.69	51.03	39.28	18.68	0.987112	1		0.424165	0.653446		0.493963	0.8674
EmuJ_000045600	expressed conserved protein	pathogen_EMU_contig_60709	-	616961	618632	2	616961,618590,	617195,618632,	276	103.4	100.61	96.05	125.43	79.34	0.380609	1		0.503732	0.716171		0.736303	0.960562
EmuJ_000045700	conserved hypothetical protein	pathogen_EMU_contig_60709	-	618642	622692	5	618642,618883,620010,620701,621792,	618655,619251,620226,621253,622692,	2049	0	0	0.34	0	0.01	NA	NA		NA	NA		NA	NA
EmuJ_000045800	inosine triphosphate pyrophosphatase	pathogen_EMU_contig_60709	-	626344	627827	5	626344,627224,627497,	626682,627420,627827,	864	6.65	6.05	19.03	38.06	16.92	0.420572	1		0.0876762	0.255282		0.529692	0.885827
EmuJ_000045900	origin recognition complex subunit 3	pathogen_EMU_contig_60709	+	629697	639722	15	629697,629885,630022,630480,630584,630928,631887,632509,632886,634133,636591,637494,638942,639368,639604,	629712,629963,630322,630520,630698,631194,631998,632815,632954,634411,636701,637773,639041,639433,639722,	2247	6.95	2.14	15.74	9.24	10.31	0.153286	0.947652		0.241594	0.479388		0.690546	0.946779
EmuJ_000046000	origin recognition complex subunit 3	pathogen_EMU_contig_60709	-	652244	655364	5	652244,652533,652925,654193,655265,	652362,652598,653024,654472,655364,	660	1.15	0.25	2.59	0	1.48	0.232771	1		0.799323	0.904765		0.407026	0.824441
EmuJ_000046100	cyclin dependent kinase 1	pathogen_EMU_contig_60709	+	664991	666681	7	664991,665075,665262,665419,665655,666169,666492,	665043,665232,665386,665593,665973,666415,666681,	1260	15.31	6.83	24.95	16.48	27.34	0.500741	1		0.325773	0.564804		0.886307	0.98725
EmuJ_000046200	polycystin 2	pathogen_EMU_contig_60709	-	666967	678260	14	666967,667207,667341,667884,668198,668459,668832,675577,675675,675675,677552,677552,678076,678076,	667132,667294,667456,668012,668418,668641,669069,675601,675806,675806,677663,677663,678260,678260,	2010	22.62	5.66	21.39	5.16	0.84	0.835495	1		0.0102681	0.0557906		0.0128491	0.136685
EmuJ_000046400	conserved hypothetical protein	pathogen_EMU_contig_60709	+	679154	680358	3	679154,679389,680306,	679286,679556,680358,	351	0.34	0.71	1.28	0	0	NA	NA		NA	NA		NA	NA
EmuJ_000046500	jnk:sapk associated protein	pathogen_EMU_contig_60709	-	683149	712997	22	683149,684869,686691,687578,688640,691182,692767,694849,698647,701420,705211,707389,709989,710629,710899,711028,711202,711317,712074,712232,712535,712691,	683238,685068,686747,687770,688807,691539,692915,695308,698867,701546,705443,707533,710183,710777,710956,711086,711253,711367,712156,712502,712656,712997,	3726	43.98	7.97	17.85	29.27	30.46	0.340372	1		0.822783	0.919467		0.265405	0.713581
EmuJ_000046600	High temperature induced dauer formation protein	pathogen_EMU_contig_60709	+	716165	723483	15	716165,716262,716512,716672,716753,716841,717369,719359,720046,721130,721795,722277,723117,723419,	716231,716476,716628,716717,716807,717327,717601,719511,720125,721295,722172,722771,723276,723483,	2703	55.53	8.74	39.41	74.93	49.69	0.995656	1		0.227797	0.463167		0.343256	0.777623
EmuJ_000046700	expressed protein	pathogen_EMU_contig_60709	-	725901	726464	2	725901,726446,	726138,726464,	255	6.5	2.03	7.49	0	0.78	0.756126	1		0.030398	0.12427		0.0253881	0.208105
EmuJ_000046800	inosine triphosphate pyrophosphatase	pathogen_EMU_contig_60709	+	729083	730467	4	729083,729490,730228,	729413,729686,730467,	765	1.26	0.36	6.03	0	0.6	0.0450339	0.596072		0.387301	0.623544		0.0123539	0.133483
EmuJ_000046900	hypothetical protein	pathogen_EMU_contig_60748	-	267	927	1	267,	927,	660	0	0	0	0	0	NA	NA		NA	NA		NA	NA
EmuJ_000047000	diagnostic antigen gp50	pathogen_EMU_contig_60789	-	116	1424	5	116,292,842,1169,1378,	220,424,948,1261,1424,	480	0	0	0	0	0	NA	NA		NA	NA		NA	NA
EmuJ_000047400	hypothetical protein	pathogen_EMU_contig_60840	+	764	1046	1	764,	1046,	282	0	0	0	0	0	NA	NA		NA	NA		NA	NA
EmuJ_000047500	hypothetical protein	pathogen_EMU_contig_60894	-	1	544	1	1,	544,	543	0	0	0	0	0	NA	NA		NA	NA		NA	NA
EmuJ_000047600	non capsid protein NS 1	pathogen_EMU_contig_60894	-	610	1429	1	610,	1429,	819	0	0	0	0	0	NA	NA		NA	NA		NA	NA
EmuJ_000047700	non capsid protein NS 1	pathogen_EMU_contig_60894	+	1874	2693	1	1874,	2693,	819	0	0	0.01	0	0	NA	NA		NA	NA		NA	NA
EmuJ_000047800	hypothetical protein	pathogen_EMU_contig_60894	+	2759	3725	1	2759,	3725,	966	0.02	0.01	0.16	0	0	NA	NA		NA	NA		NA	NA
EmuJ_000048100	non capsid protein NS 1	pathogen_EMU_contig_60894	+	5301	6597	1	5301,	6597,	1296	0	0	0	0	0	NA	NA		NA	NA		NA	NA
EmuJ_000048200	hypothetical protein	pathogen_EMU_contig_60894	+	6663	7629	1	6663,	7629,	966	0	0	0	0	0	NA	NA		NA	NA		NA	NA
EmuJ_000048300	non capsid protein NS 1	pathogen_EMU_contig_60894	+	8075	8894	1	8075,	8894,	819	0	0	0	0	0	NA	NA		NA	NA		NA	NA
EmuJ_000048400	hypothetical protein	pathogen_EMU_contig_60894	+	8960	9926	1	8960,	9926,	966	0	0	0	0	0	NA	NA		NA	NA		NA	NA
EmuJ_000048500	non capsid protein NS 1	pathogen_EMU_contig_60894	+	10371	11190	1	10371,	11190,	819	0	0	0	0	0	NA	NA		NA	NA		NA	NA
EmuJ_000048600	hypothetical protein	pathogen_EMU_contig_60894	+	11256	12222	1	11256,	12222,	966	0	0	0	0	0	NA	NA		NA	NA		NA	NA
EmuJ_000048800	charged multivesicular body protein 3	pathogen_EMU_contig_60902	-	7423	7729	1	7423,	7729,	306	0	0	0	0	0	NA	NA		NA	NA		NA	NA
EmuJ_000049300	charged multivesicular body protein 3	pathogen_EMU_contig_60904	+	83542	83848	1	83542,	83848,	306	0	0	0	0	0	NA	NA		NA	NA		NA	NA
EmuJ_000049700	diagnostic antigen gp50	pathogen_EMU_contig_60907	-	825	3138	7	825,1062,1275,1597,1977,2307,3092,	974,1141,1379,1720,2083,2339,3138,	639	32.51	13.58	542.58	184.22	0.01	0.0385496	0.543246		0.347459	0.583812		0.190246	0.633431
EmuJ_000049800	hypothetical protein	pathogen_EMU_contig_60907	+	7821	8175	1	7821,	8175,	354	0.19	0	0	0	0	NA	NA		NA	NA		NA	NA
EmuJ_000049900	expressed protein	pathogen_EMU_contig_60907	-	11232	12852	7	11232,11594,11917,12016,12383,12498,12827,	11291,11621,11935,12043,12401,12525,12852,	201	4.52	0.69	3.73	0	0	NA	NA		NA	NA		NA	NA
EmuJ_000050000	hypothetical protein	pathogen_EMU_contig_60908	-	1076	1427	1	1076,	1427,	351	0	0	0	0	0	NA	NA		NA	NA		NA	NA
EmuJ_000050100	diagnostic antigen gp50	pathogen_EMU_contig_60908	-	10367	12609	9	10367,10605,10810,11166,11330,11508,12078,12341,12563,	10453,10635,10951,11245,11434,11640,12184,12433,12609,	816	0.31	0.06	0.03	0	0	NA	NA		NA	NA		NA	NA
EmuJ_000050200	diagnostic antigen gp50	pathogen_EMU_contig_60908	-	17310	23186	17	17310,17712,17868,19615,19714,20081,20196,20525,20853,21057,21280,21638,21878,22054,22604,22931,23140,	17354,17739,17883,19633,19741,20099,20223,20543,20871,21087,21421,21717,21982,22186,22710,23023,23186,	942	0.11	0.04	0.23	0	0	NA	NA		NA	NA		NA	NA
EmuJ_000050300	hypothetical protein	pathogen_EMU_contig_60908	+	30427	30808	1	30427,	30808,	381	0	0	0.13	0	0	NA	NA		NA	NA		NA	NA
EmuJ_000050400	endophilin A3	pathogen_EMU_contig_60922	+	405	615	1	405,	615,	210	0.8	0.38	0.14	0	4.14	NA	NA		NA	NA		NA	NA
EmuJ_000050500	hypothetical protein	pathogen_EMU_contig_60950	+	1080	1362	1	1080,	1362,	282	0	0	0	0	0	NA	NA		NA	NA		NA	NA
EmuJ_000050600	hypothetical protein	pathogen_EMU_contig_60958	-	609	1068	1	609,	1068,	459	1.85	2.33	3.09	0	1.19	0.885812	1		0.130548	0.328056		0.265784	0.714124
EmuJ_000050900	non capsid protein NS 1	pathogen_EMU_contig_61792	+	2790	2973	1	2790,	2973,	183	0	0	0	0	0	NA	NA		NA	NA		NA	NA
EmuJ_000051100	hypothetical protein	pathogen_EMU_contig_61812	-	0	1051	2	0,902,	190,1051,	339	0.41	0	0.14	0	0.11	NA	NA		NA	NA		NA	NA
EmuJ_000051400	cytoplasmic antigen 1	pathogen_EMU_contig_61972	-	1555	2046	2	1555,1996,	1877,2046,	372	0	0	0.02	0	0	NA	NA		NA	NA		NA	NA
EmuJ_000051500	rRNA promoter binding protein	pathogen_EMU_contig_62005	+	745	1858	3	745,1083,1674,	1010,1474,1858,	840	1.07	1.25	5.34	0	0.89	0.262477	1		0.212899	0.446248		0.0413502	0.283655
EmuJ_000051600	expressed protein	pathogen_EMU_contig_62006	-	2	1156	3	2,204,1141,	53,258,1156,	120	0	0	0	0	0	NA	NA		NA	NA		NA	NA
EmuJ_000051700	multidrug and toxin extrusion protein 2	pathogen_EMU_contig_62007	+	743	1945	2	743,1831,	914,1945,	285	0	0	0	0	0	NA	NA		NA	NA		NA	NA
EmuJ_000052000	nesprin 1	pathogen_EMU_contig_62024	+	1386	2429	2	1386,1875,	1636,2429,	804	0	0	0	0	0	NA	NA		NA	NA		NA	NA
EmuJ_000052100	hypothetical protein	pathogen_EMU_contig_62074	+	377	1526	1	377,	1526,	1149	0	0	0	0	0	NA	NA		NA	NA		NA	NA
EmuJ_000052200	hypothetical protein	pathogen_EMU_contig_62075	+	856	1147	1	856,	1147,	291	0	0	0	0	0	NA	NA		NA	NA		NA	NA
EmuJ_000052400	hypothetical protein	pathogen_EMU_contig_62136	+	12296	14452	7	12296,13637,13753,13936,14085,14264,14416,	12507,13674,13763,13993,14118,14297,14452,	417	0	0	0	0	0	NA	NA		NA	NA		NA	NA
EmuJ_000052500	hypothetical protein	pathogen_EMU_contig_62136	+	36835	37887	2	36835,37732,	37091,37887,	411	5.57	2.89	23.28	80.02	3.99	0.158968	0.952679		0.0271392	0.114007		0.579341	0.906075
EmuJ_000052600	hypothetical protein,NAD-specific glutamate dehydrogenase	pathogen_EMU_contig_62136	+	38278	38491	1	38278,	38491,	213	1.07	0.42	3.42	0	0.79	NA	NA		NA	NA		NA	NA
EmuJ_000052700	hypothetical protein	pathogen_EMU_contig_62136	+	38659	39010	1	38659,	39010,	351	1.7	0	3.73	0	1.42	NA	NA		NA	NA		NA	NA
EmuJ_000052800	hypothetical protein	pathogen_EMU_contig_62136	-	39112	41484	4	39112,39260,39399,41349,	39157,39288,39410,41484,	219	10	1.32	14.84	31.59	1.55	0.402383	1		0.431025	0.657973		1	1
EmuJ_000052900	heat shock protein SSB1,NAD-specific glutamate dehydrogenase	pathogen_EMU_contig_62136	-	44763	46634	4	44763,45161,45768,46568,	45092,45462,45897,46634,	825	5.39	1.03	13.15	4.19	10.84	0.136576	0.925432		0.200584	0.429922		0.724288	0.956585
EmuJ_000053000	hypothetical protein	pathogen_EMU_contig_62136	-	55389	59094	6	55389,55532,57486,57600,58629,58997,	55459,55599,57529,57713,58647,59094,	408	0	0	0.07	0	0.26	NA	NA		NA	NA		NA	NA
EmuJ_000053100	hypothetical protein	pathogen_EMU_contig_62136	-	67049	72248	6	67049,67181,67507,67975,71146,71310,	67142,67427,67714,68042,71278,72248,	1683	0.16	0.08	0.18	11.31	0.17	NA	NA		NA	NA		NA	NA
EmuJ_000053200	box brain protein protein murine brachyury (t)	pathogen_EMU_contig_62136	+	78786	79997	4	78786,79255,79487,79721,	79145,79416,79609,79997,	918	0	0	0	0	0	NA	NA		NA	NA		NA	NA
EmuJ_000053300	hypothetical protein	pathogen_EMU_contig_62136	+	87639	88162	3	87639,87830,88110,	87699,87985,88162,	267	0	0	0	0	0	NA	NA		NA	NA		NA	NA
EmuJ_000053400	protein clec16a	pathogen_EMU_contig_62136	+	150652	164419	19	150652,151577,151741,151915,152749,155130,156023,156735,157088,159138,159363,160767,161522,162085,162890,163069,163339,164067,164366,	150720,151706,151875,152170,152873,155344,156464,156799,157355,159180,159413,160834,161680,162554,162933,163178,163599,164291,164419,	3171	21.67	3.51	14.53	30.02	26.43	0.909697	1		0.123662	0.315364		0.19495	0.640368
EmuJ_000053500	expressed conserved protein	pathogen_EMU_contig_62136	+	166205	167107	3	166205,166266,166384,	166230,166343,167107,	825	21.15	7.69	25.29	12.58	12.82	0.745866	1		0.672365	0.833031		0.502199	0.872929
EmuJ_000053600	conserved hypothetical protein	pathogen_EMU_contig_62136	-	170735	173246	7	170735,170891,171317,172214,172373,172777,173130,	170811,171123,171518,172329,172563,173098,173246,	1251	31.31	9.96	50.75	27.67	16.09	0.340281	1		0.858233	0.937296		0.277478	0.72284
EmuJ_000053700	expressed conserved protein	pathogen_EMU_contig_62136	+	173623	175824	4	173623,173745,173981,175438,	173644,173805,174129,175824,	615	206.08	183.82	127.73	118.22	78.52	0.138315	0.92674		0.0398551	0.14991		0.895215	0.988028
EmuJ_000053800	SLC10	pathogen_EMU_contig_62136	+	175923	177850	3	175923,176190,177547,	175962,176394,177850,	546	51.22	71.08	106.26	95.1	127.93	0.935944	1		0.693352	0.847302		0.694507	0.947365
EmuJ_000053900	acyl protein thioesterase 12	pathogen_EMU_contig_62136	+	178556	184348	7	178556,178907,178983,179083,181253,183999,184252,	178652,178939,179049,179202,181447,184209,184348,	813	64.8	27.79	77.01	85.17	47.51	0.825941	1		0.755613	0.882449		0.970862	1
EmuJ_000054000	adenylate kinase domain containing protein 1	pathogen_EMU_contig_62136	-	185389	206314	22	185389,186454,187238,188632,190378,192110,192310,192733,193288,194238,195462,196197,196475,196863,197793,198578,199102,203409,203953,204459,205424,206221,	185610,186672,187845,189831,190480,192221,192518,193208,193489,194352,196006,196397,196727,197078,198168,199024,199280,203523,204285,204836,205877,206314,	7035	0	0	0.07	0	0.02	NA	NA		NA	NA		NA	NA
EmuJ_000054100	adenylate kinase domain containing protein 1	pathogen_EMU_contig_62136	+	209998	213955	5	209998,210840,211121,211811,213849,	210091,211041,211596,212019,213955,	1083	0	0	0	0	0	NA	NA		NA	NA		NA	NA
EmuJ_000054200	adenylate kinase domain containing protein 1	pathogen_EMU_contig_62136	+	215657	218940	4	215657,216484,217657,218719,	215697,217091,217875,218940,	1086	0	0.04	0.1	0	0.04	NA	NA		NA	NA		NA	NA
EmuJ_000054250		pathogen_EMU_contig_62136	+	221177	223454	7	221177,222079,223209,	221610,222250,223454,	849	0.02	0.01	0.1	0	0.4	NA	NA		NA	NA		NA	NA
EmuJ_000054300	cj cadherin	pathogen_EMU_contig_62136	+	224827	239369	14	224827,226546,228731,229365,229725,232845,234470,235426,235635,236454,237338,237898,238116,239175,	224830,226665,228921,229503,229917,233095,234610,235536,235775,236650,237607,238030,238197,239369,	2154	1.33	0.28	4.23	4.01	15.11	0.0727315	0.737782		0.000817713	0.00744331	DOWN	0.246191	0.697146
EmuJ_000054400	coiled coil domain containing protein 37	pathogen_EMU_contig_62136	-	240746	246395	12	240746,240912,242268,243220,243366,244092,244247,245567,245747,246216,	240788,241144,242397,243319,243518,244150,244325,245625,245947,246395,	1227	0.12	0.04	0.39	0	0.16	NA	NA		NA	NA		NA	NA
EmuJ_000054500	expressed conserved protein	pathogen_EMU_contig_62136	+	247868	248593	2	247868,248066,	248037,248593,	696	586.85	610.71	836.81	634.29	446.43	0.755758	1		0.385259	0.621991		0.693361	0.947241
EmuJ_000054600	conserved hypothetical protein	pathogen_EMU_contig_62136	+	249907	251464	2	249907,251096,	250529,251464,	990	1.31	0.64	6.11	0	0.49	0.0826783	0.780754		0.150422	0.359322		0.00612445	0.0849885
EmuJ_000054700	death domain containing protein	pathogen_EMU_contig_62136	+	254414	262258	11	254414,255619,256265,258563,258966,259146,259921,260428,260924,261250,262108,	254922,256061,256407,258818,259063,259311,260228,260810,261180,261447,262258,	2901	0.5	0.17	1.15	0	0.29	0.298564	1		0.396174	0.63108		0.0932497	0.452191
EmuJ_000054800	GTPase activating protein ZNF289	pathogen_EMU_contig_62136	-	262551	269595	11	262551,263283,263550,264082,264337,266169,268606,268949,269134,269303,269526,	262566,263481,263858,264216,264466,266375,268692,269097,269266,269495,269595,	1617	148.61	55.47	113.32	111.34	66.79	0.700946	1		0.541746	0.746298		0.914834	0.990547
EmuJ_000054900	expressed conserved protein	pathogen_EMU_contig_62136	+	270736	271798	3	270736,	271798,	1062	15.25	5.87	9.85	13.04	13.22	0.585171	1		0.906857	0.961196		0.532021	0.886867
EmuJ_000055100	expressed protein	pathogen_EMU_contig_62136	+	275505	284226	3	275505,275601,284029,	275563,275733,284226,	387	11.44	14.39	12.63	35.78	79.89	0.486868	1		0.0842361	0.249165		0.0603015	0.354348
EmuJ_000055200	hypothetical protein	pathogen_EMU_contig_62136	+	286131	288951	4	286131,286510,288363,288923,	286229,286651,288465,288951,	369	0	0	0	0	0.84	NA	NA		NA	NA		NA	NA
EmuJ_000055300	conserved hypothetical protein	pathogen_EMU_contig_62136	+	299088	306099	3	299088,302536,305626,	300387,302699,306099,	1935	0	0.02	0	0	0.17	NA	NA		NA	NA		NA	NA
EmuJ_000055400	dnaJ subfamily C 6	pathogen_EMU_contig_62136	-	335823	344058	13	335823,335991,337258,337582,337982,339007,341110,341761,341967,342064,343042,343404,343781,	335917,336299,337514,337753,338168,339852,341716,341935,342034,342161,343258,343572,344058,	3465	4.33	0.49	16.61	5.49	6.55	0.0122615	0.281248		0.121082	0.311046		0.259353	0.709678
EmuJ_000055500	conserved hypothetical protein	pathogen_EMU_contig_62136	-	344539	351239	13	344539,345380,347078,347210,348700,348878,349342,349723,349871,350416,350587,351075,	344930,345476,347129,347295,348830,349063,349533,349839,350005,350552,351032,351239,	2124	48.38	13.73	54.11	16.29	10.27	0.663317	1		0.0489382	0.173301		0.0325069	0.243357
EmuJ_000055600	expressed conserved protein	pathogen_EMU_contig_62136	-	351377	353927	7	351377,351723,353007,353188,353378,353561,353798,	351688,352051,353111,353315,353493,353764,353927,	1317	161.16	66.58	158.08	105.16	26.21	0.962632	1		0.164587	0.379354		0.259788	0.709678
EmuJ_000055700	expressed conserved protein	pathogen_EMU_contig_62136	+	357408	357765	5	357408,357577,357747,	357505,357675,357765,	213	1.59	0.46	0.93	0	0	NA	NA		NA	NA		NA	NA
EmuJ_000055800	expressed protein	pathogen_EMU_contig_62136	+	358974	359187	1	358974,	359187,	213	64.08	49.76	56.15	56.85	20.51	0.541737	1		0.259344	0.49761		0.734093	0.959335
EmuJ_000055900	protein quaking	pathogen_EMU_contig_62136	-	359218	373201	10	359218,359353,359406,360120,363110,368932,371936,372199,372354,373005,	359276,359367,359441,360339,363521,368990,372089,372316,372491,373201,	1398	103.16	35.19	107.98	97.83	31.26	0.8546	1		0.613558	0.793889		0.547184	0.892698
EmuJ_000056100	FERM central domain	pathogen_EMU_contig_62136	-	400261	402971	2	400261,402796,	402759,402971,	2673	17.63	9.59	48.22	51.16	53.2	0.131342	0.917347		0.0189062	0.0876365		0.626041	0.924576
EmuJ_000056200	expressed protein	pathogen_EMU_contig_62136	-	404730	405539	5	404730,404941,405037,405291,405503,	404861,404999,405259,405432,405539,	588	22.17	35.27	27.9	0	12.61	0.525361	1		0.0220888	0.0974563		0.182323	0.621894
EmuJ_000056300	adenylosuccinate lyase	pathogen_EMU_contig_62136	-	408159	412220	8	408159,408402,408839,409763,410317,411595,412025,412200,	408246,408672,409082,409967,410649,411745,412159,412220,	1440	45.5	10.87	59.15	40.87	38.54	0.419865	1		0.579721	0.772006		0.738953	0.961099
EmuJ_000056400	expressed conserved protein	pathogen_EMU_contig_62136	-	413063	414195	3	413063,413431,413919,	413356,413687,414195,	825	0.07	0.02	0.01	0	0.13	NA	NA		NA	NA		NA	NA
EmuJ_000056500	protocadherin 9	pathogen_EMU_contig_62136	+	434525	460530	6	434525,444959,448474,449978,453758,459934,	436142,445229,448867,450764,453924,460530,	3828	0.12	0.03	0.63	5.42	6.5	0.0212941	0.392531		1.20811e-07	3.44673e-06	DOWN	0.010164	0.119627
EmuJ_000056600	hypothetical protein	pathogen_EMU_contig_62136	+	472882	473212	6	472882,473188,	472981,473212,	123	0	0	0	0	0	NA	NA		NA	NA		NA	NA
EmuJ_000056650	EGF region	pathogen_EMU_contig_62136	-	480108	518327	33	480108,480850,484594,485913,486217,487702,491884,492618,492876,493219,493937,495078,495715,496169,497017,499598,499918,500468,500951,501282,505448,507758,509351,511126,514374,515064,516398,517863,	480810,481489,485476,486141,486775,487847,492141,492802,493147,493483,494649,495306,496094,496412,497171,499845,500399,500588,501189,501432,505709,508031,509546,511228,514489,515387,516461,518341,	8892	32.81	9.16	15.48	16.54	7.03	0.376005	1		0.180148	0.402923		0.855777	0.97904
EmuJ_000056700	expressed protein	pathogen_EMU_contig_62136	-	522201	534303	6	525435,525605,528544,533299,533986,534160,	525445,525826,528687,533893,534117,534303,	1242	162	17.31	36.21	59.93	39.76	0.132297	0.918855		0.287894	0.528046		0.472865	0.863092
EmuJ_000056800	transcription factor iib	pathogen_EMU_contig_62136	+	551434	553381	4	551434,551601,552140,553261,	551518,551793,552329,553381,	585	45.29	44.1	61.77	32.54	39.65	0.751124	1		0.327263	0.56549		0.62278	0.922504
EmuJ_000056900	bone morphogenetic protein antagonist noggin	pathogen_EMU_contig_62136	+	562998	569089	2	562998,568804,	563793,569089,	1080	4.28	1.49	6.09	19.23	23.62	0.561525	1		0.00363942	0.0245897	DOWN	0.0845555	0.428026
EmuJ_000057100	Exonuclease RNase T DNA polymerase III	pathogen_EMU_contig_62136	-	573912	576921	7	573912,574037,574446,574806,574983,575924,576894,	573986,574134,574546,574901,575043,576149,576921,	678	12.61	16.32	38.61	45.95	62.96	0.565668	1		0.104217	0.285749		0.455921	0.857468
EmuJ_000057200	protein zyg	pathogen_EMU_contig_62136	-	577655	589171	13	577655,578391,580356,582131,582548,582684,582924,584106,584289,586321,587141,588025,589158,	577958,578621,580510,582264,582616,582747,583224,584217,584520,586462,587259,588866,589171,	2706	29.32	4.33	16.31	14.71	36.02	0.743625	1		0.414191	0.646201		0.34221	0.777434
EmuJ_000057300	Zinc finger C6HC type	pathogen_EMU_contig_62136	+	590934	594554	5	590934,591138,591955,593097,593852,	591063,591397,592021,593579,594554,	1638	52.63	18.77	67.66	21.13	32.2	0.611906	1		0.400483	0.635016		0.223642	0.675188
EmuJ_000057400	tRNA (guanine N(7)) methyltransferase	pathogen_EMU_contig_62136	-	597024	598669	3	597024,597873,598354,	597438,597975,598669,	831	12.64	6.49	26.45	47.9	26.19	0.356976	1		0.0560562	0.190674		0.495293	0.867838
EmuJ_000057500	syntaxin 5	pathogen_EMU_contig_62136	-	599278	601454	3	599278,600317,601429,	599632,600964,601454,	1026	48.29	18.48	33.88	26.99	29.98	0.58841	1		0.551935	0.753011		0.954995	1
EmuJ_000057600	expressed protein	pathogen_EMU_contig_62136	+	603066	603637	3	603066,603271,603394,	603235,603351,603637,	492	242.09	147.6	157.07	186.48	106.09	0.273983	1		0.241987	0.479778		0.862835	0.980117
EmuJ_000057700	prominin protein	pathogen_EMU_contig_62136	+	604572	616877	21	604572,604811,604922,605314,605521,605735,606050,606353,606986,607713,608922,609159,610208,611085,611232,613668,613894,614936,615072,616473,616610,	604780,604852,605128,605453,605588,605819,606262,606428,607050,607861,609087,609505,610358,611154,611409,613824,614016,615005,615104,616559,616877,	2883	62.72	14.57	50.73	57.04	32.49	0.99275	1		0.917058	0.967254		0.94091	0.995663
EmuJ_000057800	hypothetical protein	pathogen_EMU_contig_62136	-	617375	620845	4	617375,617710,620645,620809,	617451,617814,620768,620845,	339	6.1	2.3	7.75	0	0.88	0.733914	1		0.0320275	0.129295		0.0277661	0.219989
EmuJ_000057900	nodal modulator 1	pathogen_EMU_contig_62136	-	624459	630394	17	624459,624604,624993,625311,625536,626102,626348,626509,627645,627988,628407,628653,628887,629058,629216,629516,629749,	624560,624741,625151,625463,625762,626269,626438,627225,627917,628330,628581,628818,629022,629148,629474,629714,630394,	4026	89.88	17.52	68.75	28.38	29.33	0.984717	1		0.218331	0.452804		0.292115	0.734167
EmuJ_000058000	translationally controlled tumor protein	pathogen_EMU_contig_62136	-	637108	637789	2	637108,637671,	637599,637789,	609	465.89	608.83	808.32	466.2	448.37	0.797174	1		0.315936	0.556006		0.572082	0.904405
EmuJ_000058100	receptor type tyrosine protein phosphatase	pathogen_EMU_contig_62136	+	648931	694355	26	648931,655494,656186,658114,660120,661220,662043,664375,668511,671449,675208,676446,677700,678229,679467,681663,682349,683156,684786,685501,687008,688260,690052,693500,694165,	649076,655797,656405,658231,660384,661583,662144,664568,668820,671758,675301,676508,677881,678699,679771,681845,682610,683539,684944,685528,687448,688849,690381,694093,694355,	6585	3.98	1.47	2.32	0	0.48	0.583871	1		0.00191532	0.0146999	UP	0.0238435	0.200404
EmuJ_000058200	rna exonuclease 1	pathogen_EMU_contig_62136	-	695297	700249	11	695297,696301,697040,698038,698621,698848,699289,699563,699778,	695401,696422,697278,698258,698735,699007,699494,699737,700249,	1806	48.53	14.67	37.65	17.25	15.24	0.812841	1		0.11165	0.296814		0.269477	0.718427
EmuJ_000058300	expressed conserved protein	pathogen_EMU_contig_62136	+	706356	706803	1	706356,	706803,	447	4.74	19.23	13.75	116.17	533.46	0.512704	1		0.000302783	0.00321244	DOWN	0.00258585	0.0481519	DOWN
EmuJ_000058400	expressed conserved protein	pathogen_EMU_contig_62136	+	709812	710244	3	709812,	710244,	432	2.98	4.35	2.93	0	8.47	0.461805	1		0.911066	0.964059		0.557277	0.89808
EmuJ_000058500	expressed conserved protein	pathogen_EMU_contig_62136	-	715995	721418	7	715995,716843,719337,720398,720560,720855,721379,	716037,716932,719449,720482,720710,721077,721418,	738	16.34	7.38	60.42	68.02	56.23	0.038446	0.543246		0.0062705	0.0375579	DOWN	0.737155	0.960586
EmuJ_000058600	expressed protein	pathogen_EMU_contig_62136	+	721685	722299	5	721685,721878,722193,722282,	721690,722117,722241,722299,	309	8.15	10.25	6.63	33.59	4.36	0.389904	1		0.847543	0.931409		0.357093	0.783882
EmuJ_000058700	nuclear pore complex protein Nup188	pathogen_EMU_contig_62136	-	724906	737932	28	724906,725778,725981,726100,726562,727771,729354,730195,730390,730761,731605,732397,732546,732702,732844,733152,733704,734192,734746,735847,736120,736509,736864,737217,737330,737551,737654,737887,	725113,725908,726037,726232,726847,728104,729615,730324,730658,730847,731815,732476,732626,732769,732951,733440,733969,734442,735428,736047,736468,736795,737174,737291,737489,737620,737843,737932,	5595	32.68	5.82	29.71	24.75	8.49	0.742474	1		0.672677	0.833031		0.496892	0.868705
EmuJ_000058800	mitochondrial processing peptidase	pathogen_EMU_contig_62136	+	738458	741811	8	738458,738706,738820,738940,739366,740305,741265,741632,	738676,738788,738903,739246,739535,740508,741567,741811,	1542	41.75	15.7	54.02	44.9	33.44	0.627306	1		0.761585	0.885263		0.820268	0.974143
EmuJ_000058900	timeless	pathogen_EMU_contig_62136	-	742562	751533	22	742562,743420,743677,743793,743901,744282,744441,744753,745352,745979,746825,747405,748486,748647,749291,749530,750399,750535,750657,750853,750989,751089,	742668,743575,743743,743835,744239,744398,744565,744839,745498,746157,747021,748031,748565,748967,749461,749801,750468,750594,750816,750955,751052,751533,	3915	45.89	12.6	67.4	34.49	8.93	0.4002	1		0.408159	0.641875		0.122814	0.52434
EmuJ_000059000	hypothetical protein	pathogen_EMU_contig_62136	+	752771	753221	3	752771,753016,	752980,753221,	414	12.53	1.35	15.94	0	7.82	0.449357	1		0.661778	0.825459		0.266639	0.715468
EmuJ_000059100	related to multifunctional cyclin dependent	pathogen_EMU_contig_62136	+	753337	758922	12	753337,753590,754166,754369,754808,755821,755985,756775,757164,757661,758052,758552,	753518,754094,754295,754523,754863,755914,756103,756900,757295,757782,758213,758922,	2142	39.34	5.92	47.08	3.23	14.98	0.443366	1		0.162034	0.376263		0.0487978	0.312198
EmuJ_000059200	conserved hypothetical protein	pathogen_EMU_contig_62136	+	768848	770421	6	768848,769112,769342,769565,769734,769840,	768925,769263,769450,769662,769770,770421,	1050	8.98	6.24	86.74	36.26	2.53	0.0145521	0.313315		0.453628	0.675382		0.083866	0.426342
EmuJ_000059300	expressed conserved protein	pathogen_EMU_contig_62136	+	774850	775417	2	774850,775245,	774912,775417,	234	0	0.38	0	0	0.08	NA	NA		NA	NA		NA	NA
EmuJ_000059400	pikachurin	pathogen_EMU_contig_62136	-	776599	782171	10	776599,776794,776911,777034,778911,779396,780255,780458,781337,782058,	776687,776842,776993,777224,779176,779634,780381,780690,781503,782171,	1548	0.04	0.03	0.18	0	0.5	NA	NA		NA	NA		NA	NA
EmuJ_000059500	Glycoside hydrolase subgroup catalytic core	pathogen_EMU_contig_62136	+	785649	787774	4	785649,786777,787187,787453,	786343,787067,787412,787774,	1530	20.64	22.66	61.18	58.83	28.86	0.438107	1		0.556575	0.756148		0.78478	0.969672
EmuJ_000059600	transmembrane protein 186	pathogen_EMU_contig_62136	+	792896	794456	3	792896,793274,794180,	793196,793457,794456,	759	8.12	8.16	30.75	9.11	6.89	0.286929	1		0.57833	0.770532		0.132994	0.546461
EmuJ_000059700	calcineurin phosphoesterase family protein	pathogen_EMU_contig_62136	+	795892	797372	5	795892,796493,796692,796956,	796432,796655,796888,797372,	1314	12.39	12.03	34.16	7.89	2.79	0.478071	1		0.0544215	0.187138		0.017828	0.168552
EmuJ_000059800	tegumental protein	pathogen_EMU_contig_62136	+	801721	807405	4	801721,804067,806567,807077,	801844,804187,806659,807405,	663	83.96	122.94	158.88	138.38	156.21	0.775092	1		0.909379	0.962928		0.847031	0.97713
EmuJ_000059900	hypothetical protein	pathogen_EMU_contig_62136	-	817589	822679	6	817589,819727,821870,821999,822129,822668,	817604,819966,821957,822008,822230,822679,	462	12.01	3.89	28.35	0	1.88	0.231443	1		0.016252	0.0778458		0.00154182	0.0334642	UP
EmuJ_000060000	mitochondrial ribosomal protein L38	pathogen_EMU_contig_62136	+	823759	825839	7	823759,823970,824397,824595,824849,825441,	823919,824323,824525,824775,824989,825839,	1359	101.25	22.38	85.02	92.99	63.1	0.923267	1		0.750269	0.880449		0.872329	0.983118
EmuJ_000060100	stomatin	pathogen_EMU_contig_62136	-	825960	830310	8	825960,826960,827477,827825,828538,829394,829718,829928,	826148,827394,827533,828038,828621,829461,829852,830310,	1557	24.51	9.81	30.99	33.35	24.79	0.701441	1		0.477647	0.694119		0.840264	0.976685
EmuJ_000060200	FUN14 domain containing protein 1	pathogen_EMU_contig_62136	+	833003	834510	6	833003,833154,833429,833713,834249,834330,	833116,833230,833522,833734,834276,834510,	510	94	79.03	98.15	115.41	71.58	0.527095	1		0.59809	0.78464		0.838285	0.976246
EmuJ_000060300	sentrin specific protease 7	pathogen_EMU_contig_62136	+	835009	837926	12	835009,835181,835528,835723,836119,836340,836660,836798,837256,837396,837556,837755,	835149,835498,835675,836058,836283,836583,836753,836985,837324,837465,837716,837926,	2094	51.39	17.74	71.62	28.93	17	0.489444	1		0.22811	0.463568		0.0858854	0.42964
EmuJ_000060400	dual specificity protein phosphatase 16	pathogen_EMU_contig_62136	+	840737	846521	6	840737,841126,842400,844461,844665,845733,	840870,841433,842960,844585,844871,846521,	2118	62.84	6.3	6.81	15.52	9.53	0.0241235	0.414984		0.0828342	0.246791		0.298352	0.7399
EmuJ_000060500	Transmembrane 9 superfamily protein	pathogen_EMU_contig_62136	+	853797	856081	7	853797,854016,855531,855924,856070,	853948,854154,855861,855996,856081,	702	190.65	157.2	165.44	88.77	133.74	0.386461	1		0.14967	0.358055		0.775464	0.967365
EmuJ_000060600	lethal(2) giant larvae protein 2	pathogen_EMU_contig_62136	+	856981	871197	16	856981,857121,857304,857426,859394,860488,862468,864618,864840,865784,867100,868806,869666,870039,871175,	857092,857219,857386,857773,859783,860540,863240,864771,864948,866345,867554,869007,869899,870242,871197,	3786	74.92	11.48	24.33	28.8	25.52	0.254456	1		0.365728	0.602384		0.651673	0.933534
EmuJ_000060700	protein tyrosine kinase	pathogen_EMU_contig_62136	-	873605	889902	20	873605,874579,874735,875005,875233,875962,877779,877956,879634,882726,883814,884111,884794,884958,888856,889118,889290,889422,889533,889815,	873821,874654,874927,875028,875304,876167,877872,878060,879750,882827,883905,884224,884826,885224,888934,889259,889393,889462,889783,889902,	2397	23.71	16.65	58.22	48.38	16.33	0.329991	1		0.779281	0.893965		0.46892	0.86223
EmuJ_000060800	nipped b protein	pathogen_EMU_contig_62136	+	892634	903326	21	892634,892905,893169,894318,894596,894945,895972,896656,897299,897832,898284,898517,899530,900220,901279,901669,902156,902417,902674,902948,903163,	892867,893099,894246,894532,894871,895903,896239,897224,897755,898204,898440,899457,899829,900616,901592,902080,902339,902509,902875,903019,903326,	7839	48.41	7.81	29.08	33.56	11.17	0.815161	1		0.612346	0.793043		0.860767	0.980117
EmuJ_000060900	endophilin B2	pathogen_EMU_contig_62136	-	906068	908254	7	906068,906846,907010,907578,907790,908021,908194,	906188,906936,907103,907724,907916,908163,908254,	777	585.77	858.3	640.69	352.04	257.77	0.327582	1		0.0274917	0.11481		0.407114	0.824441
EmuJ_000061000	cytosolic Fe S cluster assembly factor nubp1	pathogen_EMU_contig_62136	+	909330	910641	5	909330,909482,909890,910277,910564,	909402,909854,910223,910497,910641,	1074	37.87	27.21	76.73	45.13	51.01	0.519222	1		0.808085	0.909969		0.664181	0.939
EmuJ_000061100	cyclic nucleotide gated cation channel	pathogen_EMU_contig_62136	-	910844	915155	17	910844,911413,911539,911756,911991,913269,913489,913725,913940,914543,914689,914781,915067,	910952,911464,911687,911903,912110,913451,913649,913867,914131,914633,914740,914993,915155,	1689	0.42	0.38	1.04	0	0.14	NA	NA		NA	NA		NA	NA
EmuJ_000061200	actin	pathogen_EMU_contig_62136	+	921964	923246	3	921964,922241,	922090,923246,	1131	0.76	0.63	1.64	3007.91	219.08	0.66693	1		1.44182e-12	1.32287e-10	DOWN	1.34682e-06	0.000205174	DOWN
EmuJ_000061400	agrin	pathogen_EMU_contig_62136	+	927643	957851	23	927643,933651,938068,942543,944639,945433,947588,948159,948877,949217,951230,951447,951788,952130,952872,953368,955081,955195,955386,955905,956702,957044,957702,	928004,933939,938395,942849,944858,945703,947683,948274,949129,949379,951374,951718,952034,952465,952998,953655,955126,955315,955728,956117,956972,957145,957851,	5043	0.03	0	1.27	10.98	11.59	2.48458e-07	4.09398e-05	DOWN	5.98965e-15	9.48245e-13	DOWN	0.00296345	0.0520035
EmuJ_000061600	discoidin domain containing receptor 2	pathogen_EMU_contig_62136	-	981687	994091	12	981687,982501,982994,983575,984818,984945,985444,985995,987496,987678,988792,994039,	981714,982578,983508,984078,984857,985373,985637,986140,987592,987829,988901,994091,	2334	9.33	3.96	8.85	0.74	23.18	0.962457	1		0.489075	0.704638		0.560408	0.89808
EmuJ_000061700	expressed conserved protein	pathogen_EMU_contig_62136	+	1002195	1002818	2	1002195,1002501,	1002400,1002818,	522	0.03	0	0.05	0	0.21	NA	NA		NA	NA		NA	NA
EmuJ_000061800	hypothetical protein	pathogen_EMU_contig_62136	+	1008380	1009436	1	1008380,	1009436,	1056	0	0	0	0	0	NA	NA		NA	NA		NA	NA
EmuJ_000061900	hypothetical protein	pathogen_EMU_contig_62136	-	1012586	1013846	1	1012586,	1013666,	1080	0	0	0	0	0	NA	NA		NA	NA		NA	NA
EmuJ_000062000	expressed conserved protein	pathogen_EMU_contig_62136	-	1015998	1017184	6	1015998,1016429,1016611,1016762,1016928,1017088,	1016392,1016578,1016724,1016896,1017044,1017184,	1002	84.53	43.38	98.92	63.92	18.59	0.968093	1		0.171154	0.389384		0.229558	0.680666
EmuJ_000062100	cyclin t1	pathogen_EMU_contig_62136	+	1018918	1020463	4	1018918,1019036,1019797,1020352,	1019004,1019721,1020070,1020463,	1155	101.94	49.04	69.22	47.96	21.61	0.415051	1		0.0385252	0.146956		0.361536	0.786805
EmuJ_000062300	proteasome subunit beta type 7	pathogen_EMU_contig_62136	-	1023553	1024780	9	1023553,1023763,1024083,1024289,1024476,1024607,1024721,	1023683,1023915,1024251,1024437,1024574,1024689,1024780,	837	107.35	110.08	333.17	171.67	150.78	0.367339	1		0.947732	0.979266		0.399589	0.819269
EmuJ_000062400	pdz domain containing protein	pathogen_EMU_contig_62136	+	1031622	1033990	5	1031622,1032445,1032637,1032793,1033835,	1031742,1032594,1032714,1033216,1033990,	924	2019.88	1447.11	776.47	91.8	16.32	0.126769	0.907155		2.12321e-07	5.67643e-06	UP	0.000560939	0.0166752	UP
EmuJ_000062500	sodium:hydrogen exchanger 2 (nhe2)	pathogen_EMU_contig_62136	+	1042382	1044569	1	1042382,	1044569,	2187	0.19	0.03	0.48	0	5.42	0.22249	1		0.00099049	0.00864564	DOWN	0.108935	0.490401
EmuJ_000062600	sodium:hydrogen exchanger 2 (nhe2)	pathogen_EMU_contig_62136	+	1052067	1054269	1	1052067,	1054269,	2202	0.3	0.31	0.35	0	0.08	NA	NA		NA	NA		NA	NA
EmuJ_000062700	conserved hypothetical protein	pathogen_EMU_contig_62136	-	1058334	1065927	19	1058334,1058987,1059535,1059804,1060509,1060661,1060793,1061173,1061431,1061763,1061984,1062244,1062651,1063395,1063663,1063824,1063962,1065469,1065759,	1058558,1059258,1059718,1060036,1060572,1060721,1060889,1061301,1061649,1061911,1062160,1062518,1062730,1063559,1063738,1063891,1064080,1065638,1065927,	2913	49.64	9.61	15.21	14.85	11.36	0.159099	0.952679		0.0860785	0.252727		0.952179	1
EmuJ_000062800	protection of telomeres protein 1	pathogen_EMU_contig_62136	+	1067607	1070955	8	1067607,1067882,1068084,1068224,1068409,1068801,1070341,1070636,	1067832,1068047,1068189,1068305,1068724,1068978,1070553,1070955,	1599	15.42	8.3	33.85	17.32	8.86	0.316041	1		0.76107	0.885045		0.216311	0.669655
EmuJ_000062900	hypothetical protein	pathogen_EMU_contig_62136	-	1071792	1072307	2	1071792,1072126,	1071908,1072307,	297	5.55	4.41	9.09	0	4.34	0.877081	1		0.280721	0.519913		0.291209	0.733324
EmuJ_000063000	wd40 repeat	pathogen_EMU_contig_62136	-	1072323	1082337	11	1072323,1073631,1073960,1076529,1078731,1078939,1079469,1081319,1081468,1081871,1082259,	1072466,1073722,1074082,1076683,1078859,1079085,1079506,1081410,1081800,1082184,1082337,	1635	29.22	9.18	41.02	20.11	12.45	0.459697	1		0.541161	0.745814		0.213214	0.666981
EmuJ_000063100	autophagy protein 5	pathogen_EMU_contig_62136	+	1083164	1086251	8	1083164,1083355,1083745,1084783,1085795,1086129,	1083287,1083570,1083824,1085045,1086071,1086251,	1077	68.54	11.36	63.3	41.79	40.31	0.692766	1		0.985651	0.995062		0.708079	0.952036
EmuJ_000063200	hypothetical protein	pathogen_EMU_contig_62136	+	1087928	1088639	1	1087928,	1088639,	711	0	0	0	0	0.07	NA	NA		NA	NA		NA	NA
EmuJ_000063300	expressed conserved protein	pathogen_EMU_contig_62136	+	1089796	1090205	2	1089796,1090187,	1090081,1090205,	303	1.02	1.02	3.89	11.41	15.18	0.354494	1		0.00501061	0.0316337	DOWN	0.149236	0.575459
EmuJ_000063400	RNA binding protein fox 1 3	pathogen_EMU_contig_62136	+	1097831	1108859	9	1097831,1098695,1102030,1102669,1104766,1106223,1106432,1107117,1108705,	1097882,1099082,1102309,1102723,1104859,1106287,1106815,1107548,1108859,	1896	11.99	2.19	7.03	42.91	22.5	0.729736	1		0.00977126	0.0537053		0.0260254	0.211247
EmuJ_000063500	dyskeratosis congenita 1 dyskerin	pathogen_EMU_contig_62136	-	1114768	1116485	10	1114768,1115016,1115105,1115387,1116193,1116319,1116440,	1114835,1115061,1115301,1116160,1116285,1116406,1116485,	1305	80.98	56.92	180.61	107.45	59.17	0.420393	1		0.817339	0.91503		0.318935	0.758792
EmuJ_000063610	RAD50 interacting protein 1	pathogen_EMU_contig_62136	-	1118644	1126302	13	1118644,1119131,1120361,1121431,1122471,1123244,1124154,1124356,1124515,1125438,1125672,1125906,1126182,	1118980,1119446,1120502,1121515,1122772,1123524,1124260,1124470,1124648,1125603,1125831,1126142,1126302,	2490	44.18	7.91	31.28	36.84	32.09	0.938674	1		0.618404	0.797169		0.637474	0.928264
EmuJ_000063620	biogenesis of lysosome-related organelles complex 1 subunit 1	pathogen_EMU_contig_62136	-	1117506	1118537	15	1117506,1118360,	1117716,1118537,	387	14.88	10.02	39.35	17.88	19.45	0.348621	1		0.810277	0.911547		0.488035	0.865917
EmuJ_000063700	amiloride sensitive cation channel 4 A	pathogen_EMU_contig_62136	+	1128102	1132647	7	1128102,1128729,1129213,1129600,1130334,1132037,1132452,	1128607,1128962,1129419,1130003,1131012,1132316,1132647,	2499	0.04	0	1.79	0	0.04	NA	NA		NA	NA		NA	NA
EmuJ_000063800	importin 5	pathogen_EMU_contig_62136	+	1133762	1139329	13	1133762,1134008,1134274,1134708,1134904,1135290,1135685,1135958,1136773,1137454,1137796,1138797,1139248,	1133918,1134201,1134576,1134837,1135223,1135604,1135858,1136544,1137067,1137622,1138114,1139178,1139329,	3414	199.24	19.97	76.81	99.9	125.01	0.512215	1		0.90097	0.958545		0.454589	0.856778
EmuJ_000064100	conserved hypothetical protein	pathogen_EMU_contig_62136	-	1141038	1150443	4	1141038,	1150443,	9405	0.03	0.01	0.12	0	0.02	NA	NA		NA	NA		NA	NA
EmuJ_000064150	conserved hypothetical protein	pathogen_EMU_contig_62136	-	1153389	1157460	1	1153389,	1157460,	4071	0.02	0.01	0.23	0	0	NA	NA		NA	NA		NA	NA
EmuJ_000064200	conserved hypothetical protein	pathogen_EMU_contig_62136	-	1161217	1164958	1	1161217,	1164958,	3741	24.27	5.55	17.23	13.41	2.38	0.878465	1		0.18211	0.405464		0.328316	0.769246
EmuJ_000064300	oligomeric golgi complex subunit 3	pathogen_EMU_contig_62136	-	1165347	1172806	20	1165347,1165715,1165944,1166090,1166281,1166407,1166564,1166685,1167329,1167459,1169217,1169699,1170517,1170766,1171002,1171367,1171656,1171809,1172103,1172698,	1165638,1165876,1166012,1166197,1166376,1166529,1166649,1166828,1167352,1167759,1169438,1169910,1170697,1170927,1171145,1171619,1171772,1171938,1172484,1172806,	3297	43.37	16.32	54.24	25.2	16.19	0.671235	1		0.25381	0.491052		0.163828	0.597439
EmuJ_000064400	histidine kinase	pathogen_EMU_contig_62136	+	1174516	1189587	4	1174516,1181201,1188152,1188942,	1175279,1181415,1188516,1189587,	1986	16.31	2.04	11.98	38.35	12.84	0.891407	1		0.105801	0.288056		0.260763	0.710964
EmuJ_000064500	importin subunit alpha 2	pathogen_EMU_contig_62136	+	1198612	1200642	9	1198612,1198691,1198852,1199071,1199382,1199734,1200042,1200292,1200513,	1198657,1198817,1199037,1199305,1199662,1199980,1200225,1200442,1200642,	1578	125.6	129.74	205.27	87.76	54.04	0.914755	1		0.0798287	0.241129		0.166682	0.600127
EmuJ_000064600	expressed conserved protein	pathogen_EMU_contig_62136	-	1200681	1201217	4	1200681,1200735,1200917,1201197,	1200697,1200845,1201167,1201217,	396	44.29	61.48	63.91	61.18	53.53	0.569077	1		0.566157	0.761237		0.915851	0.990771
EmuJ_000064700	inositol hexakisphosphate	pathogen_EMU_contig_62136	-	1202899	1227121	14	1202899,1203399,1203962,1204539,1205756,1206504,1209217,1212400,1214640,1216646,1220996,1223171,1226366,1226689,	1203324,1203549,1203998,1204836,1205799,1207983,1209328,1212623,1214765,1217584,1221103,1223833,1226588,1227121,	5250	11.67	3.81	30.23	39.24	20.43	0.0676697	0.725335		0.0153909	0.0751305		0.790726	0.969672
EmuJ_000064900	expressed protein	pathogen_EMU_contig_62136	-	1237320	1237564	3	1237189,	1237564,	375	18.64	18.39	36.29	64.61	40.58	0.843835	1		0.285966	0.526182		0.512245	0.877333
EmuJ_000065000	Probable glucosamine 6 phosphate	pathogen_EMU_contig_62136	-	1240673	1241470	7	1240673,1240983,1241078,1241238,1241334,	1240818,1241045,1241209,1241301,1241470,	537	140.29	138.52	143.12	215.99	125.32	0.410634	1		0.733274	0.872002		0.578646	0.906075
EmuJ_000065100	sestrin 1	pathogen_EMU_contig_62136	+	1243811	1252172	11	1243811,1244181,1244910,1245538,1246984,1247785,1250052,1250496,1251347,1251766,1252079,	1243838,1244553,1245036,1245709,1247155,1248049,1250209,1250633,1251457,1252001,1252172,	1863	39.51	3.81	19.99	48.31	39.3	0.740533	1		0.185615	0.410077		0.185718	0.627401
EmuJ_000065200	expressed protein	pathogen_EMU_contig_62136	+	1252287	1252581	1	1252287,	1252581,	294	64.55	14.48	45.13	52.99	82.24	0.880782	1		0.401114	0.635517		0.424552	0.837022
EmuJ_000065300	universal stress protein	pathogen_EMU_contig_62136	-	1263450	1264083	1	1263450,	1264083,	633	354.77	422.85	68.35	21.87	24.96	0.00382074	0.12439		4.68678e-07	1.09684e-05	UP	0.193914	0.639044
EmuJ_000065400	expressed conserved protein	pathogen_EMU_contig_62136	+	1266353	1269040	3	1266353,1266749,1268656,	1266396,1267093,1269040,	771	42.07	13.11	93.25	8.97	22.04	0.162569	0.957314		0.26977	0.509502		0.0198087	0.179968
EmuJ_000065450	clathrin coat assembly protein ap17	pathogen_EMU_contig_62136	+	1271009	1271438	5	1271009,	1271438,	429	8.15	8.2	13.35	0	38.43	1	1		0.455432	0.676238		0.580857	0.906075
EmuJ_000065500	5' 3' exoribonuclease 2	pathogen_EMU_contig_62136	-	1275450	1281596	6	1275450,1276313,1277117,1278770,1279740,1280702,	1275924,1276814,1277357,1279424,1280013,1281596,	3036	59.2	7.13	35.01	75.27	66.92	0.869762	1		0.169048	0.385768		0.226082	0.676606
EmuJ_000065700	muscleblind protein	pathogen_EMU_contig_62136	-	1284894	1307274	7	1284894,1285073,1287325,1291110,1300273,1300796,1307208,	1284901,1285627,1287400,1291407,1300703,1300810,1307274,	1443	0.07	0	4.04	35.98	43.66	1.44447e-08	3.88756e-06	DOWN	3.36994e-16	6.32764e-14	DOWN	0.00281321	0.0506402
EmuJ_000065800	ubiquitin carboxyl terminal hydrolase 4	pathogen_EMU_contig_62136	-	1348427	1357682	14	1348427,1348827,1349079,1349727,1349892,1351013,1353080,1354328,1355178,1356314,1356634,1357064,1357653,	1348465,1348990,1349261,1349823,1350046,1351313,1353230,1354469,1355430,1356563,1356985,1357425,1357682,	2466	34.46	6.01	15.14	35.8	38.14	0.419098	1		0.249069	0.487275		0.101341	0.472145
EmuJ_000065900	riboflavin transporter 2 A	pathogen_EMU_contig_62136	+	1358709	1362686	9	1358709,1359377,1359761,1360968,1361296,1361677,1362485,	1358955,1359554,1360044,1361208,1361604,1361878,1362686,	1656	72.01	14.86	24.26	42.86	37.67	0.189363	0.998969		0.790701	0.901171		0.267632	0.716374
EmuJ_000066000	riboflavin transporter 2	pathogen_EMU_contig_62136	-	1366667	1370649	9	1366667,1367895,1368150,1368503,1369079,1369623,1370403,	1366868,1368081,1368437,1368728,1369362,1369800,1370649,	1605	0.92	0.48	4.15	2.15	12.02	0.0969034	0.834113		0.00409052	0.0270712	DOWN	0.397915	0.818613
EmuJ_000066100	hypothetical protein	pathogen_EMU_contig_62136	+	1377733	1380090	4	1377733,1379311,1379891,1380050,	1377875,1379420,1379981,1380090,	381	0.15	0.18	2.04	0	0.89	NA	NA		NA	NA		NA	NA
EmuJ_000066200	rhodopsin orphan GPCR	pathogen_EMU_contig_62136	+	1387997	1389275	1	1387997,	1389275,	1278	5.05	1.36	2.92	0	1.06	0.708963	1		0.0423855	0.156838		0.161536	0.595002
EmuJ_000066300	conserved hypothetical protein	pathogen_EMU_contig_62136	-	1399894	1400848	4	1399894,	1400848,	954	39.48	21.07	52.8	34.47	39.3	0.822478	1		0.983059	0.995062		0.809746	0.971711
EmuJ_000066400	enhancer of yellow 2 transcription factor	pathogen_EMU_contig_62136	+	1401333	1401805	3	1401333,1401381,1401635,	1401347,1401518,1401805,	321	148.69	238.69	186.79	177.97	131.55	0.322159	1		0.205144	0.436107		1	1
EmuJ_000066600	AMME syndrome candidate gene 1 protein	pathogen_EMU_contig_62136	-	1404574	1406912	5	1404574,1406204,1406393,1406540,1406682,	1404744,1406295,1406508,1406651,1406912,	717	219.65	80.27	141.17	142.45	128.39	0.48495	1		0.589796	0.779253		0.786821	0.969672
EmuJ_000066700	pyridoxal dependent decarboxylase	pathogen_EMU_contig_62136	+	1408029	1425157	20	1408029,1408421,1409239,1411710,1412928,1413089,1413676,1417116,1417246,1417400,1419868,1420634,1421045,1421601,1422217,1423436,1424517,1425002,	1408262,1408650,1409305,1411789,1413013,1413213,1413886,1417167,1417321,1417461,1420035,1420740,1421104,1421714,1422677,1423529,1424617,1425157,	2466	43.13	10.82	21.32	35.8	15.6	0.412476	1		0.732688	0.871782		0.585326	0.90779
EmuJ_000066800	integrator complex subunit 4	pathogen_EMU_contig_62136	+	1426467	1435322	14	1426467,1426688,1426796,1427143,1427440,1428267,1430518,1431419,1431757,1432037,1432514,1433493,1434278,1435136,	1426493,1426761,1426975,1427396,1427705,1428425,1430709,1431624,1431856,1432183,1432776,1433855,1434453,1435322,	2580	19.75	3.39	25.2	24.15	15.95	0.361367	1		0.329329	0.567193		0.934992	0.993436
EmuJ_000066900	hypothetical protein	pathogen_EMU_contig_62136	-	1436004	1436965	3	1436004,1436075,1436812,	1436027,1436277,1436965,	378	0.39	0	2.77	0	0.52	NA	NA		NA	NA		NA	NA
EmuJ_000067000	disks large 1	pathogen_EMU_contig_62136	-	1438790	1441988	11	1438790,1439377,1439617,1440114,1440500,1440949,1441682,1441805,1441969,	1438958,1439539,1439743,1440217,1440693,1441007,1441729,1441937,1441988,	1008	6.91	4.36	16.54	24.03	48.16	0.349503	1		0.00564701	0.0346716	DOWN	0.178578	0.615683
EmuJ_000067100	Fibronectin type III	pathogen_EMU_contig_62136	+	1443765	1446756	4	1443765,1444252,1445765,1446685,	1443775,1444567,1446197,1446756,	828	64.62	80.47	47.66	10.44	0.12	0.346406	1		0.000536919	0.0052485	UP	0.0229701	0.196932
EmuJ_000067200	WD repeat containing protein 82	pathogen_EMU_contig_62136	-	1447620	1450840	6	1447620,1449449,1450027,1450164,1450272,1450679,	1447890,1449728,1450127,1450231,1450370,1450840,	975	119.7	98.13	120.36	47.93	24.72	0.506932	1		0.00514407	0.0322714	UP	0.0797529	0.4149
EmuJ_000067300	Sugar transporter	pathogen_EMU_contig_62136	+	1452198	1454466	1	1452198,	1454466,	2268	5.44	1.81	6.08	2.28	0.94	0.784861	1		0.159632	0.372559		0.138884	0.557864
EmuJ_000067400	expressed conserved protein	pathogen_EMU_contig_62136	-	1457989	1460339	2	1457989,1460087,	1460056,1460339,	2319	57.46	19.42	79.56	35.83	32.37	0.486919	1		0.585731	0.776776		0.248949	0.700677
EmuJ_000067500	serine:threonine protein kinase 3	pathogen_EMU_contig_62136	-	1461160	1467574	9	1461160,1461839,1462211,1462670,1463369,1464121,1465102,1465566,1467544,	1461629,1462088,1462439,1462960,1463525,1464367,1465247,1465616,1467574,	1863	33.46	8.48	41.08	50.17	68.59	0.502272	1		0.0456774	0.165159		0.339954	0.775846
EmuJ_000067600	rho associated protein kinase 1	pathogen_EMU_contig_62136	+	1468318	1495919	16	1468318,1468734,1470701,1471443,1474629,1476089,1478053,1480318,1481753,1483934,1487461,1488273,1490043,1492180,1493386,1495599,	1468506,1468987,1471022,1471642,1475160,1476241,1478530,1480450,1481924,1484198,1487740,1488528,1490452,1492506,1493615,1495919,	4506	4.55	0.47	9.21	3.07	1.98	0.123447	0.902468		0.984352	0.995062		0.140538	0.561179
EmuJ_000067800	dystrophin s A:C:F:G:H	pathogen_EMU_contig_62136	-	1501508	1566208	64	1501508,1503234,1504547,1506582,1507066,1507893,1508970,1509332,1509872,1512396,1513154,1514700,1515553,1517747,1518001,1518365,1519613,1519967,1520162,1521285,1521477,1522190,1523091,1524213,1524664,1528781,1530756,1531777,1532198,1533944,1534858,1536017,1536556,1537112,1537429,1538323,1538502,1539230,1539353,1540068,1540457,1540660,1541133,1541963,1542909,1544174,1544446,1544915,1546465,1547127…	1501513,1503370,1505001,1506794,1507384,1508158,1509140,1509444,1510141,1512560,1513240,1515080,1515843,1517884,1518062,1518604,1519744,1520081,1520338,1521406,1521637,1522273,1523368,1524368,1524867,1528905,1530828,1531951,1532432,1534301,1535096,1536385,1536698,1537321,1537714,1538428,1538607,1539254,1539590,1540398,1540616,1540993,1541430,1542116,1543016,1544373,1544824,1545131,1546633,1547246…	12903	38.37	5.99	41.5	45.48	20.84	0.531877	1		0.528468	0.736383		0.918857	0.991175
EmuJ_000067900	T cell transcription factor 4 long C terminal	pathogen_EMU_contig_62136	+	1576697	1578409	4	1576697,1577921,	1577676,1578409,	1467	0.02	0	13.43	236.02	35.63	2.83161e-12	1.9052e-09	DOWN	3.31973e-18	8.12227e-16	DOWN	0.00507658	0.0745241
EmuJ_000068000	eukaryotic translation initiation factor 3	pathogen_EMU_contig_62136	+	1583733	1588845	6	1583733,1583962,1586826,1587143,1588508,1588829,	1583744,1584242,1587033,1587383,1588615,1588845,	861	200.73	152.91	183.87	150.8	126.92	0.488625	1		0.293577	0.533782		0.884602	0.986866
EmuJ_000068100	laminin	pathogen_EMU_contig_62136	-	1590339	1617728	32	1590339,1591005,1591544,1592030,1592689,1593048,1594740,1595051,1595697,1596075,1596609,1596919,1597343,1598249,1599206,1600539,1601833,1603211,1603376,1603571,1603949,1605159,1606817,1608014,1608721,1609602,1609797,1611329,1613697,1617477,	1590357,1591142,1591667,1592262,1592976,1593204,1594842,1595287,1595869,1596498,1596837,1597048,1597379,1598381,1599390,1600884,1601979,1603295,1603499,1603703,1604090,1605282,1606943,1608143,1608847,1609725,1609920,1611439,1613835,1617728,	4815	0.1	0.06	3.83	14.38	15.37	1.81886e-07	3.1515e-05	DOWN	2.81401e-13	2.95069e-11	DOWN	0.0293247	0.226789
EmuJ_000068200	hypothetical protein	pathogen_EMU_contig_62136	-	1619016	1627760	3	1619016,1625942,1627638,	1619081,1626061,1627760,	306	0	0	0.16	0	0	NA	NA		NA	NA		NA	NA
EmuJ_000068300	conserved hypothetical protein	pathogen_EMU_contig_62136	+	1630547	1631825	1	1630547,	1631825,	1278	0.01	0	0	0	0.1	NA	NA		NA	NA		NA	NA
EmuJ_000068400	expressed protein	pathogen_EMU_contig_62136	+	1634950	1635229	3	1634953,	1635229,	276	0	0	0	0	0	NA	NA		NA	NA		NA	NA
EmuJ_000068600	expressed conserved protein	pathogen_EMU_contig_62136	+	1636971	1637544	1	1636971,	1637544,	573	0	0	0	0	0.03	NA	NA		NA	NA		NA	NA
EmuJ_000068700	eukaryotic translation initiation factor 3	pathogen_EMU_contig_62136	+	1641038	1642800	4	1641038,1641180,1641343,1642524,	1641147,1641302,1641658,1642800,	822	178.16	217.25	201	172.7	179.05	0.42219	1		0.359943	0.596262		0.930979	0.992351
EmuJ_000068800	enoyl coenzyme A hydratase	pathogen_EMU_contig_62136	-	1644442	1649440	6	1644442,1645923,1646523,1647830,1648013,1649360,	1644604,1646454,1646766,1647940,1648831,1649440,	1944	36.85	4.01	12.72	8.9	10.33	0.404813	1		0.239036	0.476344		0.917854	0.991175
EmuJ_000068900	DEAD (Asp Glu Ala Asp) box polypeptide 21	pathogen_EMU_contig_62136	-	1650679	1653281	7	1650679,1651325,1651899,1652269,1652517,1652881,1653136,	1651051,1651746,1652198,1652479,1652843,1653097,1653281,	1989	220.39	148.9	208.95	126.2	81.34	0.607038	1		0.103879	0.285542		0.406733	0.824441
EmuJ_000069100	adenine phosphoribosyltransferase	pathogen_EMU_contig_62136	-	1659026	1661092	5	1659026,1660664,1660851,1660977,1661086,	1659254,1660817,1660951,1661051,1661092,	561	720.65	555.11	310.58	209.83	157.18	0.0858597	0.792265		0.00452255	0.029353	UP	0.589098	0.909267
EmuJ_000069200	expressed conserved protein	pathogen_EMU_contig_62136	+	1662343	1662733	1	1662343,	1662733,	390	5.51	8.74	22.84	0	5.38	0.524385	1		0.144131	0.349277		0.06224	0.360404
EmuJ_000069290	conserved hypothetical transmembrane protein	pathogen_EMU_contig_62136	+	1770914	1771202	3	1770914,1770951,1771096,	1770917,1771061,1771202,	219	47.62	66.75	146.98	7.89	71.91	0.658229	1		0.341822	0.577983		0.210029	0.662153
EmuJ_000069310	expressed protein	pathogen_EMU_contig_62136	+	1771303	1771510	2	1771303,	1771510,	207	137.1	180.91	415.02	334.54	238.55	0.559884	1		0.740983	0.876585		0.763652	0.965053
EmuJ_000069410	apoptosis inducing factor 1 mitochondrial	pathogen_EMU_contig_62136	+	1771625	1774759	5	1771625,1771993,1772299,1773200,1773507,	1771921,1772040,1772648,1773440,1774759,	2184	23.61	7.31	46	11.09	14.15	0.179492	0.991562		0.546458	0.749084		0.0651253	0.36969
EmuJ_000069420	anaphase promoting complex subunit 11	pathogen_EMU_contig_62136	+	1774969	1775263	7	1774969,1775020,	1774975,1775263,	249	19.87	40.88	74.77	0	39.71	0.768561	1		0.341532	0.577614		0.270948	0.718978
EmuJ_000069500	tryptophan hydroxylase	pathogen_EMU_contig_62136	-	1777655	1782153	12	1777655,1777906,1778137,1778912,1779572,1780122,1780317,1780410,1780610,1781191,1781689,1782115,	1777724,1778057,1778271,1779008,1779699,1780258,1780364,1780509,1780661,1781360,1781841,1782153,	1269	0.25	0.18	0.49	0	0.26	NA	NA		NA	NA		NA	NA
EmuJ_000069600	netrin receptor unc 5	pathogen_EMU_contig_62136	-	1795774	1829812	15	1795774,1796619,1796886,1798640,1800281,1801241,1802678,1804032,1805760,1806956,1807885,1808456,1810420,1813320,1829619,	1795970,1796721,1796948,1798820,1800791,1801447,1802780,1804436,1806088,1807154,1808122,1808637,1810524,1813740,1829812,	3423	3.05	1.75	2.62	1.51	1.86	0.678839	1		0.405855	0.640014		0.790398	0.969672
EmuJ_000069700	expressed protein	pathogen_EMU_contig_62136	+	1830778	1831027	1	1830778,	1831027,	249	0	0	0	0	0	NA	NA		NA	NA		NA	NA
EmuJ_000069800	hypothetical protein	pathogen_EMU_contig_62136	-	1839452	1855334	8	1839452,1843931,1844641,1845171,1852410,1854692,1854998,1855274,	1839548,1844047,1844810,1845422,1852567,1854782,1855184,1855334,	1125	0.05	0	0.32	0	0	NA	NA		NA	NA		NA	NA
EmuJ_000069900	beta tubulin	pathogen_EMU_contig_62136	+	1857733	1859211	3	1857733,1857863,1858395,	1857790,1858328,1859211,	1338	0.63	0.08	0.53	102.21	0.26	NA	NA		NA	NA		NA	NA
EmuJ_000070300	expressed conserved protein	pathogen_EMU_contig_62136	-	1864382	1865281	3	1864382,1864575,	1864503,1865135,	681	455.84	352.27	267.34	269.47	166.41	0.190275	0.999652		0.0800921	0.241743		0.960643	1
EmuJ_000070400	Mitochondrial inner membrane translocase complex subunit Tim21	pathogen_EMU_contig_62136	-	1868501	1869591	7	1868501,1868935,1869108,1869320,1869419,	1868678,1869038,1869280,1869383,1869591,	687	41.57	12.35	90.39	32.75	65.03	0.150705	0.945234		0.32534	0.564559		0.559312	0.89808
EmuJ_000070500	P53 induced protein	pathogen_EMU_contig_62136	-	1881160	1891352	4	1881160,1884419,1887460,1891160,	1881322,1884637,1887623,1891352,	735	28.05	22.34	29.26	9.41	3.72	0.652801	1		0.0105087	0.0569272		0.0670049	0.377265
EmuJ_000070600	rna binding protein musashi	pathogen_EMU_contig_62136	-	1895505	1909373	7	1895505,1903911,1908224,1908599,1908908,1909038,1909351,	1895723,1904334,1908518,1908870,1908998,1909244,1909373,	1524	208.22	25.17	102.49	72.7	86.53	0.674401	1		0.530256	0.737517		0.935764	0.993603
EmuJ_000070700	mitochondrial ribosomal protein l23	pathogen_EMU_contig_62136	+	1910279	1912782	7	1910279,1910768,1911045,1911240,1911516,1912220,1912539,	1910286,1910797,1911104,1911387,1911605,1912330,1912782,	684	127.8	157.07	78.14	65.8	19.82	0.100814	0.84437		0.00392286	0.0261676	UP	0.47038	0.86223
EmuJ_000070800	hypothetical protein	pathogen_EMU_contig_62136	-	1912789	1913810	2	1912789,1913672,	1912861,1913810,	210	40.38	49.76	23.8	16.47	7.47	0.184003	0.991562		0.022694	0.099528		0.512346	0.877333
EmuJ_000070900	dro:myosuppressin receptor	pathogen_EMU_contig_62136	+	1955136	1958639	2	1955136,1958435,	1956027,1958639,	1095	3.04	5.15	1.81	7.89	8.55	0.136403	0.925432		0.706598	0.85559		0.0896666	0.439881
EmuJ_000071100	dynein light chain	pathogen_EMU_contig_62136	-	1968196	1968544	2	1968196,1968353,	1968275,1968544,	270	0	0	0.66	25.62	13	0.00487027	0.148387		8.14841e-07	1.79816e-05	DOWN	0.0108894	0.124462
EmuJ_000071200	hypothetical protein	pathogen_EMU_contig_62136	+	1970309	1972205	2	1970309,1971958,	1970398,1972205,	336	0	0	0	0	0.23	NA	NA		NA	NA		NA	NA
EmuJ_000071300	dynein light chain	pathogen_EMU_contig_62136	+	1974688	1975058	2	1974688,1974979,	1974882,1975058,	273	14.61	15.38	98.97	1173.18	969.45	0.0284016	0.455756		3.62204e-10	1.83926e-08	DOWN	0.000902548	0.0229156	DOWN
EmuJ_000071400	dynein light chain	pathogen_EMU_contig_62136	-	1979198	1980434	2	1979198,1980222,	1979277,1980434,	291	0	0	0.17	0	0.72	NA	NA		NA	NA		NA	NA
EmuJ_000071500	dynein light chain	pathogen_EMU_contig_62136	-	1982988	1983419	5	1982988,1983228,	1983067,1983419,	270	1.96	1.03	12.81	0	4.81	0.0467639	0.608987		0.558856	0.756584		0.184347	0.624598
EmuJ_000071700	expressed protein,hypothetical protein	pathogen_EMU_contig_62136	-	1986295	1988047	3	1986295,1987814,	1986374,1988047,	312	0	0	0.57	83.2	14.07	0.00612484	0.168778		3.6399e-08	1.17086e-06	DOWN	0.0022034	0.0437106	DOWN
EmuJ_000071800	Dynein intermediate chain	pathogen_EMU_contig_62136	+	1991000	1997796	10	1991000,1991093,1991316,1992530,1994681,1994864,1995586,1995965,1997184,1997659,	1991059,1991284,1991547,1992949,1994775,1995000,1995743,1996124,1997344,1997796,	1743	61.84	13.21	117.72	181.76	178.55	0.152681	0.946183		0.00567153	0.0346983	DOWN	0.360318	0.785848
EmuJ_000071900	expressed protein	pathogen_EMU_contig_62136	+	2004267	2004693	3	2004267,	2004693,	426	0.51	0.07	11.03	1312.67	703.77	1.53041e-06	0.000199299	DOWN	2.72158e-21	1.29259e-18	DOWN	9.22923e-07	0.000156834	DOWN
EmuJ_000072100	expressed conserved protein	pathogen_EMU_contig_62136	+	2046814	2047252	1	2046814,	2047252,	438	0.13	0	1.23	664.04	461.66	0.000298804	0.0166383	DOWN	3.4165e-26	2.75848e-22	DOWN	1.43341e-10	1.05212e-07	DOWN
EmuJ_000072200	expressed protein	pathogen_EMU_contig_62136	-	2047309	2050009	3	2047309,2049320,2049960,	2047507,2049391,2050009,	318	0.22	0	0.28	457.29	288.93	0.532607	1		2.23105e-22	1.80135e-19	DOWN	6.38435e-11	6.4434e-08	DOWN
EmuJ_000072300	hypothetical protein	pathogen_EMU_contig_62136	-	2055710	2056109	2	2055710,	2056109,	399	0	0	0	0	0	NA	NA		NA	NA		NA	NA
EmuJ_000072500	hypothetical protein	pathogen_EMU_contig_62136	+	2069973	2070426	1	2069973,	2070426,	453	0.04	0	0.24	0	0	NA	NA		NA	NA		NA	NA
EmuJ_000072600	conserved hypothetical protein	pathogen_EMU_contig_62136	+	2070861	2071260	1	2070861,	2071260,	399	4048.94	6552.05	1096.71	208.27	1.52	0.124487	0.902468		0.000118519	0.00143898	UP	0.0373877	0.265265
EmuJ_000072700	expressed conserved protein	pathogen_EMU_contig_62136	-	2073569	2073971	1	2073569,	2073971,	402	42.08	62.96	7.28	0	0.64	0.00909935	0.222631		4.5795e-07	1.08114e-05	UP	0.00983129	0.116659
EmuJ_000072800	expressed conserved protein	pathogen_EMU_contig_62136	+	2074818	2075220	2	2074818,	2075220,	402	0.57	0.02	0.02	0	0.49	NA	NA		NA	NA		NA	NA
EmuJ_000072900	expressed protein	pathogen_EMU_contig_62136	-	2084016	2084418	2	2084016,	2084418,	402	0.47	0.37	0.82	73.2	36.26	0.865202	1		9.85533e-08	2.85204e-06	DOWN	0.000261595	0.0103514	DOWN
EmuJ_000073000	expressed conserved protein	pathogen_EMU_contig_62136	+	2089718	2090204	1	2089718,	2090204,	486	0.18	0	0.06	655.45	533.49	0.986218	1		1.56808e-25	6.33032e-22	DOWN	1.72406e-12	6.96002e-09	DOWN
EmuJ_000073200	expressed conserved protein	pathogen_EMU_contig_62136	-	2093085	2093487	1	2093085,	2093487,	402	0	0	0	0	0	NA	NA		NA	NA		NA	NA
EmuJ_000073300	conserved hypothetical protein	pathogen_EMU_contig_62136	-	2097714	2098125	1	2097714,	2098125,	411	0	0.12	0.21	0	0	NA	NA		NA	NA		NA	NA
EmuJ_000073400	hypothetical protein	pathogen_EMU_contig_62136	+	2098473	2098988	2	2098473,2098744,	2098595,2098988,	366	0.02	0	0.43	0	0	NA	NA		NA	NA		NA	NA
EmuJ_000073500	conserved hypothetical protein	pathogen_EMU_contig_62136	-	2099302	2100674	5	2099302,2099766,2099891,2100469,2100574,	2099635,2099806,2100297,2100514,2100674,	924	0.48	0.18	1.76	0	2.01	0.142061	0.937091		0.152141	0.361291		0.859921	0.980117
EmuJ_000073600	expressed protein	pathogen_EMU_contig_62136	+	2102162	2102407	2	2102162,2102320,	2102165,2102407,	90	34.55	8.88	120.33	96.11	22.88	0.0738791	0.742515		0.323782	0.563618		0.456483	0.858325
EmuJ_000073700	small GTPase Ras dva 3	pathogen_EMU_contig_62136	-	2109464	2110364	1	2109464,	2110364,	900	0.78	0.86	2.1	0	2.22	0.65718	1		0.879952	0.947283		0.80328	0.97116
EmuJ_000073800	hypothetical protein	pathogen_EMU_contig_62136	-	2114942	2119076	4	2114942,2115299,2118521,2119001,	2115222,2115370,2118728,2119076,	633	0	0.01	0.31	0	0.03	NA	NA		NA	NA		NA	NA
EmuJ_000073900	expressed conserved protein	pathogen_EMU_contig_62136	+	2120149	2120560	1	2120149,	2120560,	411	2212.87	2646.37	1919.9	134.79	99.34	0.269486	1		1.89432e-07	5.15956e-06	UP	0.000114549	0.00588912	UP
EmuJ_000074000	Fanconi anemia group D2 protein	pathogen_EMU_contig_62136	-	2126460	2158409	16	2126460,2128493,2132145,2134493,2134838,2137352,2141194,2143113,2146240,2148685,2149025,2154714,2155632,2156339,2156584,2157279,	2126745,2128656,2132379,2134749,2134908,2137516,2141560,2143247,2146521,2148953,2149461,2155018,2156073,2156538,2157235,2158409,	5382	9.88	1.88	10.98	19.94	6.92	0.535926	1		0.168715	0.385457		0.606168	0.913171
EmuJ_000074100	nucleolin	pathogen_EMU_contig_62136	+	2159005	2160345	6	2159005,2159226,2159349,2159595,2159918,2160165,	2159035,2159287,2159479,2159880,2160081,2160345,	849	52.27	51.62	110.74	46.89	78.24	0.730247	1		0.798516	0.904619		0.578649	0.906075
EmuJ_000074200	conserved hypothetical protein	pathogen_EMU_contig_62136	-	2162678	2165922	4	2162678,2164691,2165136,2165915,	2163893,2164936,2165166,2165922,	1497	36.54	11.21	27.44	19.65	21.83	0.775897	1		0.628335	0.803735		0.912294	0.990547
EmuJ_000074300	dynein light chain	pathogen_EMU_contig_62136	+	2166181	2168819	5	2166181,2168138,2168219,2168376,2168748,	2166289,2168180,2168343,2168454,2168819,	423	69.45	88.46	72.05	45.01	65.79	0.334299	1		0.1952	0.421729		1	1
EmuJ_000074400	ankyrin repeat domain containing protein 39	pathogen_EMU_contig_62136	-	2170434	2171032	3	2170434,2170588,2170852,	2170548,2170813,2171032,	519	79.03	65.62	60.65	20	20.07	0.30987	1		0.00496825	0.0315111	UP	0.162725	0.59712
EmuJ_000074500	Ubiquinol cytochrome c reductase complex 14 kDa	pathogen_EMU_contig_62136	+	2172165	2172558	3	2172165,	2172558,	393	385.26	482.92	457.7	528.62	549.61	0.453339	1		0.752923	0.881412		0.611078	0.915879
EmuJ_000074600	expressed protein	pathogen_EMU_contig_62136	-	2173689	2174205	3	2173689,2173970,2174153,	2173900,2173986,2174205,	279	84.44	52.25	76.34	24.8	4.55	0.684433	1		0.00776225	0.0449231	UP	0.0451059	0.297959
EmuJ_000074700	tachykinin peptides receptor 99D	pathogen_EMU_contig_62136	-	2174890	2185613	5	2174890,2175116,2179609,2182414,2185254,	2174927,2175310,2179760,2182687,2185613,	1014	13.92	4.87	6.11	0	0.38	0.398097	1		9.82697e-05	0.00122632	UP	0.00280297	0.050629
EmuJ_000074800	hypothetical protein	pathogen_EMU_contig_62136	+	2188231	2189077	1	2188231,	2189077,	846	0.07	0	0.03	0	0	NA	NA		NA	NA		NA	NA
EmuJ_000074900	hypothetical protein	pathogen_EMU_contig_62136	-	2191206	2192052	1	2191206,	2192052,	846	0.04	0	0	0	0	NA	NA		NA	NA		NA	NA
EmuJ_000075000	GAS2 protein 3	pathogen_EMU_contig_62136	-	2208159	2230577	11	2208159,2208292,2208465,2214543,2216716,2217233,2223968,2224425,2228258,2228888,2230547,	2208188,2208434,2208768,2214776,2217076,2217788,2224338,2224593,2228369,2228933,2230577,	2346	32.28	6.53	71.02	216.22	196.37	0.0937724	0.81742		6.5876e-05	0.000867672	DOWN	0.0810645	0.419073
EmuJ_000075100	Rab5 interacting	pathogen_EMU_contig_62136	+	2231607	2232020	2	2231607,2231660,	2231625,2232020,	378	55.87	83.67	54.12	27.46	43.51	0.259507	1		0.0803786	0.242065		0.794744	0.970766
EmuJ_000075200	peptidyl prolyl cis trans isomerase FKBP5	pathogen_EMU_contig_62136	+	2232196	2235691	3	2232196,2232570,2235321,	2232538,2233076,2235691,	1218	11.98	5.3	30.73	32.68	30.29	0.148063	0.94226		0.0386122	0.146993		0.737959	0.96068
EmuJ_000075300	protein of unknown function DUF2012	pathogen_EMU_contig_62136	-	2236540	2237496	7	2236540,2236753,2237014,2237253,	2236681,2236936,2237146,2237496,	699	120.12	110.25	204.86	79.25	114	0.941624	1		0.329661	0.567426		0.374771	0.797559
EmuJ_000075400	PERQ amino acid rich with GYF domain containing protein	pathogen_EMU_contig_62136	+	2239580	2244160	5	2239580,2239783,2242156,2243929,2244124,	2239747,2239921,2242382,2244013,2244160,	651	88.06	78.06	98.5	93.07	46.78	0.571743	1		0.293286	0.533691		0.770834	0.966667
EmuJ_000075500	conserved hypothetical protein	pathogen_EMU_contig_62136	-	2244277	2245153	5	2244277,2244580,2244682,2245053,2245131,	2244376,2244640,2244781,2245076,2245153,	303	0	0	0.23	0	0.95	NA	NA		NA	NA		NA	NA
EmuJ_000075600	alpha tubulin N acetyltransferase	pathogen_EMU_contig_62136	+	2247032	2248542	7	2247032,2247172,2247254,2247399,2247450,2247809,2248394,	2247115,2247209,2247352,2247410,2247551,2248312,2248542,	981	28.98	7.9	47.04	42.35	26.9	0.300094	1		0.339446	0.576085		0.836027	0.97556
EmuJ_000075700	coenzyme q10 biosynthesis protein	pathogen_EMU_contig_62136	+	2249662	2250515	4	2249662,2249880,2250294,2250437,	2249806,2250135,2250363,2250515,	546	19.67	25.56	33.95	57.06	36.39	0.810312	1		0.612739	0.793337		0.530405	0.885827
EmuJ_000075800	epidermal growth factor receptor	pathogen_EMU_contig_62136	-	2251491	2296645	26	2251491,2251886,2252129,2252587,2253213,2253398,2253628,2255295,2257311,2260998,2264877,2266613,2270527,2276330,2279446,2279900,2281174,2282487,2285073,2287617,2289649,2295256,2296284,2296548,	2251694,2251973,2252411,2253032,2253311,2253545,2253825,2255513,2257677,2261268,2265062,2266877,2270723,2276686,2279641,2280058,2281295,2282595,2285215,2287733,2289733,2295412,2296515,2296645,	4722	33.83	8.93	35.52	32.26	30.71	0.717977	1		0.554512	0.754771		0.902879	0.989258
EmuJ_000075900	protein bicaudal C 1	pathogen_EMU_contig_62136	+	2300658	2323315	12	2300658,2302258,2303425,2306429,2311382,2313229,2313562,2315918,2317657,2320655,2321942,2323218,	2300674,2302317,2303719,2306726,2311742,2313367,2313650,2316236,2317751,2320862,2322032,2323315,	2058	0	0.03	0.38	0	2.82	NA	NA		NA	NA		NA	NA
EmuJ_000076000	conserved hypothetical protein	pathogen_EMU_contig_62136	-	2330864	2331107	1	2330864,	2331107,	243	0	0	0	0	0.41	NA	NA		NA	NA		NA	NA
EmuJ_000076200	expressed conserved protein	pathogen_EMU_contig_62136	-	2342894	2343212	1	2342894,	2343212,	318	0	0	0.75	0	0	NA	NA		NA	NA		NA	NA
EmuJ_000076300	hypothetical protein	pathogen_EMU_contig_62136	-	2346164	2347663	4	2346164,2346462,2347202,2347620,	2346210,2346510,2347272,2347663,	207	0.86	0	4.68	0	0	NA	NA		NA	NA		NA	NA
EmuJ_000076400	guanine nucleotide exchange factor	pathogen_EMU_contig_62136	-	2363327	2391817	18	2363327,2367537,2371043,2371802,2373196,2374751,2376751,2377746,2380002,2382290,2383045,2384895,2386547,2386733,2386945,2387131,2388925,2391723,	2363427,2368104,2371207,2371898,2373488,2374910,2377095,2377803,2380179,2382367,2383226,2385096,2386587,2386839,2386953,2387277,2389350,2391817,	3234	30.16	7.78	11.06	46.03	17.55	0.20087	1		0.440516	0.665182		0.070854	0.389167
EmuJ_000076500	conserved hypothetical protein	pathogen_EMU_contig_62136	+	2400304	2402143	4	2400304,	2402143,	1839	26.01	5.99	8.88	44.24	26.71	0.191372	0.999652		0.167761	0.383846		0.0255144	0.208716
EmuJ_000076600	ATPase family AAA domain containing protein 1 B	pathogen_EMU_contig_62136	-	2404664	2421022	8	2404664,2408367,2408676,2410925,2414247,2417430,2418034,2421016,	2404791,2408633,2408855,2411034,2414565,2417547,2418235,2421022,	1323	40.19	9.71	42.97	64.11	56.99	0.646097	1		0.0975225	0.273972		0.379369	0.800385
EmuJ_000076700	BTB:POZ domain containing protein	pathogen_EMU_contig_62136	+	2421818	2427201	5	2421818,2423135,2423863,2425190,2426646,	2421981,2423404,2423916,2425398,2427201,	1248	52.37	11	37.33	45.77	26.45	0.88846	1		0.923848	0.970044		0.831388	0.975069
EmuJ_000076800	conserved hypothetical protein	pathogen_EMU_contig_62136	+	2428034	2430609	12	2428034,2428256,2428334,2428468,2428804,2429049,2429202,2429343,2429663,2429939,2430208,2430405,	2428222,2428288,2428431,2428695,2428948,2429122,2429304,2429608,2429861,2430170,2430334,2430609,	1887	10.36	3.38	23.63	20.18	3.93	0.194886	1		0.585959	0.776776		0.43614	0.842439
EmuJ_000076900	adenosylhomocysteinase	pathogen_EMU_contig_62136	+	2431681	2433195	5	2431681,2431773,2432542,2433004,2433116,	2431703,2432498,2432956,2433081,2433195,	1317	309.58	273.22	475.07	339.14	449.4	0.969269	1		0.985608	0.995062		0.981058	1
EmuJ_000077000	cyclin g associated kinase	pathogen_EMU_contig_62136	-	2433291	2463215	21	2433291,2433644,2438466,2438896,2439398,2440187,2441895,2443773,2444322,2446218,2449074,2449415,2451182,2453595,2459671,2462008,2462318,2462550,2462895,2463050,2463140,	2433479,2433720,2438640,2439240,2440056,2440471,2442152,2443853,2444437,2446299,2449188,2449833,2451232,2453887,2459830,2462144,2462408,2462822,2463010,2463089,2463215,	4017	27.77	5.19	31.66	32.32	37.22	0.485156	1		0.15184	0.360788		0.63104	0.926118
EmuJ_000077100	allatostatin A receptor	pathogen_EMU_contig_62136	-	2465864	2467118	1	2465864,	2467118,	1254	0	0	0.02	0	0.01	NA	NA		NA	NA		NA	NA
EmuJ_000077200	Mitochondrial substrate solute carrier	pathogen_EMU_contig_62136	-	2483503	2497930	7	2483503,2495922,2497064,2497155,2497249,2497394,2497852,	2484214,2496237,2497122,2497212,2497350,2497472,2497930,	1398	27.73	14.88	54.71	7.42	16.16	0.401053	1		0.157394	0.369419		0.0400764	0.278226
EmuJ_000077700	Kunitz:Bovine pancreatic trypsin inhibitor	pathogen_EMU_contig_62136	-	2524815	2529216	11	2524815,2525285,2525442,2525814,2526283,2527294,2527728,2528097,2528439,2528971,2529158,	2525030,2525309,2525469,2525871,2526322,2527342,2527764,2528157,2528472,2529007,2529216,	633	63.12	40.15	21.76	0	0.17	0.0881319	0.805404		2.37491e-09	1.00393e-07	UP	5.17003e-06	0.00056309	UP
EmuJ_000077800	Papilin	pathogen_EMU_contig_62136	+	2532044	2533461	4	2532044,2532535,2532820,2533285,	2532192,2532583,2532859,2533461,	411	218.54	138.73	61.36	37.9	15.69	0.024626	0.419474		6.95482e-05	0.000905697	UP	0.263821	0.712827
EmuJ_000077900	brain specific homeobox protein	pathogen_EMU_contig_62136	-	2533682	2535928	3	2533682,2534266,2535660,	2533970,2534463,2535928,	753	0.81	0.41	2.66	0	0.14	NA	NA		NA	NA		NA	NA
EmuJ_000078000	60S ribosomal protein L8	pathogen_EMU_contig_62136	-	2542613	2543506	3	2542613,2542849,2543215,	2542778,2543173,2543506,	780	487.14	639.1	688.57	466.1	628.71	0.593556	1		0.46539	0.684645		0.965223	1
EmuJ_000078100	conserved hypothetical protein	pathogen_EMU_contig_62136	-	2547157	2557052	16	2547157,2547390,2547487,2549483,2551705,2553339,2553736,2555015,2555289,2555452,2555586,2555836,2556117,2556245,2556579,2556990,	2547310,2547447,2547705,2549633,2551982,2553393,2553932,2555213,2555393,2555502,2555744,2555981,2556206,2556550,2556778,2557052,	2415	10.84	2.77	19.59	4.29	3.15	0.238996	1		0.23901	0.476344		0.0313045	0.237326
EmuJ_000078200	Kelch repeat type 1	pathogen_EMU_contig_62136	-	2559542	2579079	6	2559542,2560789,2569059,2569614,2570384,2578089,	2559739,2560966,2569181,2569698,2570734,2579079,	1920	0.15	0.06	1.95	0	0.45	0.00490148	0.148776		0.352468	0.58871		0.0796008	0.414643
EmuJ_000078300	RNA directed DNA polymerase (reverse transcriptase)	pathogen_EMU_contig_62136	+	2584502	2585318	1	2584502,	2585318,	816	0.02	0	0.01	0	0.04	NA	NA		NA	NA		NA	NA
EmuJ_000078400	kelch ECH associated protein 1	pathogen_EMU_contig_62136	+	2598966	2600703	3	2598966,2600002,2600519,	2599316,2600086,2600703,	618	0.03	0	0	0	0	NA	NA		NA	NA		NA	NA
EmuJ_000078500	kelch ECH associated protein 1	pathogen_EMU_contig_62136	+	2608841	2610425	3	2608841,2610228,	2608911,2610425,	267	2.13	0.18	18.31	25.91	15.61	0.00299273	0.104603		0.000845445	0.0076213	DOWN	0.799807	0.970922
EmuJ_000078600	DNA (apurinic or apyrimidinic site) lyase	pathogen_EMU_contig_62136	+	2613316	2614331	7	2613316,2613495,2613801,2613979,2614210,	2613457,2613766,2613948,2614163,2614331,	864	10.09	6.34	24.22	16.03	34.43	0.364388	1		0.129785	0.326342		0.716918	0.954216
EmuJ_000078700	expressed protein	pathogen_EMU_contig_62136	-	2616233	2616623	2	2616233,2616612,	2616576,2616623,	354	8.81	11.52	54.83	9.77	59.88	0.181808	0.991562		0.200195	0.429651		0.819773	0.974143
EmuJ_000078800	long chain fatty acid coenzyme A ligase 5	pathogen_EMU_contig_62136	-	2616687	2635714	17	2616687,2618259,2620959,2622547,2628617,2628841,2629508,2630274,2630579,2633129,2633241,2633640,2633927,2634219,2634396,2635158,2635655,	2616831,2618733,2621076,2622712,2628768,2629059,2629577,2630354,2630631,2633162,2633417,2633740,2634100,2634328,2634472,2635227,2635714,	2265	16.18	4.87	53.4	63.43	76.97	0.0191423	0.367113		0.000338161	0.0035321	DOWN	0.419996	0.832568
EmuJ_000078900	Aminoacyl tRNA synthetase class I	pathogen_EMU_contig_62136	+	2637663	2652205	20	2637663,2639960,2641153,2641821,2642733,2645256,2645421,2646302,2647441,2647622,2647924,2648497,2649353,2649622,2650419,2650766,2651058,2651323,2651853,2652176,	2637752,2640018,2641320,2641979,2642902,2645321,2645593,2646346,2647469,2647678,2648036,2649055,2649436,2649704,2650526,2650818,2651150,2651426,2651870,2652205,	2241	1.17	0.69	16.93	138.28	30.06	0.000116243	0.00775661	DOWN	1.81776e-10	1.01921e-08	DOWN	0.0204139	0.18305
EmuJ_000079000	phospholipid transporting atpase ih phospholipid transporting atpase if	pathogen_EMU_contig_62136	-	2652535	2661079	7	2652535,2653747,2654260,2656556,2656876,2658082,2660200,	2653666,2653978,2654644,2656748,2656963,2658577,2661079,	3399	0.48	0.3	8.02	11.2	3.42	0.000577009	0.0280649	DOWN	0.00023248	0.00254342	DOWN	0.985316	1
EmuJ_000079100	phospholipid transporting ATPase IF	pathogen_EMU_contig_62136	+	2663124	2682678	10	2663124,2668147,2673695,2674098,2676728,2677979,2679326,2681340,2681444,2682405,	2664321,2668645,2673782,2674290,2677124,2678210,2680424,2681354,2681490,2682678,	4032	52.69	20.98	42.53	27.05	10.71	0.731518	1		0.0911451	0.262074		0.281791	0.725967
EmuJ_000079200	retinol dehydrogenase 11	pathogen_EMU_contig_62136	-	2683890	2687143	4	2683890,2684377,2686784,	2684130,2684854,2687138,	1071	4.17	2.15	17.06	16.16	41.51	0.0669759	0.72198		0.00132729	0.0109019	DOWN	0.32864	0.769354
EmuJ_000079300	tRNA (adenine N1) methyltransferase catalytic	pathogen_EMU_contig_62136	-	2688661	2697962	8	2688661,2689783,2691779,2692059,2695965,2697139,2697629,2697914,	2688775,2690004,2691932,2692228,2696238,2697343,2697671,2697962,	1224	51.99	55.16	57.38	9.89	22.07	0.466474	1		0.00597188	0.0361446	UP	0.103197	0.476323
EmuJ_000079400	conserved hypothetical protein	pathogen_EMU_contig_62136	+	2698297	2699160	3	2698297,2698628,2698834,	2698598,2698784,2699160,	783	6.42	3.01	7.58	4.41	5.46	0.89611	1		0.895482	0.954601		0.822568	0.974143
EmuJ_000079500	expressed conserved protein	pathogen_EMU_contig_62136	+	2707854	2708951	2	2707854,2708854,	2708138,2708951,	381	0	0.34	0.02	0	5.35	NA	NA		NA	NA		NA	NA
EmuJ_000079600	expressed conserved protein	pathogen_EMU_contig_62136	+	2709434	2711246	2	2709434,2711215,	2709724,2711246,	321	0.24	0.49	0.03	0	0	NA	NA		NA	NA		NA	NA
EmuJ_000079700	expressed protein	pathogen_EMU_contig_62136	-	2711480	2714614	3	2711480,2712649,2714608,	2711559,2712993,2714614,	429	0.04	0	0.6	0	13.63	NA	NA		NA	NA		NA	NA
EmuJ_000079800	High mobility group protein 20A	pathogen_EMU_contig_62136	+	2718029	2719017	3	2718029,2718585,2718816,	2718476,2718753,2719017,	816	79.97	103.81	150.49	78.49	102.62	0.874352	1		0.442921	0.667253		0.637633	0.928264
EmuJ_000079900	erythroblast macrophage protein EMP	pathogen_EMU_contig_62136	-	2719280	2723308	9	2719280,2720302,2720702,2720997,2722008,2722464,2722900,2723048,2723251,	2719379,2720492,2720833,2721115,2722085,2722799,2723018,2723219,2723308,	1296	99.22	66.58	82.26	20.03	50.24	0.466369	1		0.039188	0.148268		0.326131	0.766598
EmuJ_000080000	conserved hypothetical protein	pathogen_EMU_contig_62136	+	2726898	2728084	7	2726898,2727053,2727150,2727251,2727440,2727706,2727967,	2727004,2727110,2727209,2727329,2727625,2727902,2728084,	798	7.3	5.18	21.27	13	5.06	0.314896	1		0.991452	0.998128		0.353492	0.783159
EmuJ_000080200	sodium channel protein	pathogen_EMU_contig_62136	-	2728372	2749491	30	2728372,2728991,2729249,2729687,2731142,2731523,2731754,2732040,2733575,2733760,2734394,2735267,2737162,2737925,2738463,2739972,2740407,2740938,2741251,2742080,2743245,2743704,2744732,2745212,2745623,2746780,2746988,2747749,2748056,2749221,	2728843,2729200,2729570,2729958,2731250,2731661,2731808,2732216,2733681,2733878,2734660,2735632,2737290,2738084,2738612,2740335,2740581,2741175,2741496,2742166,2743451,2743866,2744861,2745377,2745780,2746877,2747264,2747837,2748185,2749491,	5823	6	2.17	12	4.16	0.41	0.321352	1		0.21355	0.4468		0.0419544	0.285172
EmuJ_000080300	potassium channel subfamily K	pathogen_EMU_contig_62136	-	2781011	2787355	7	2781011,2781366,2782429,2783172,2785920,2786682,2786869,	2781181,2781688,2782847,2783425,2786136,2786764,2787355,	1947	0.98	0.23	6.59	23.11	17.64	0.00191527	0.0732887		4.12147e-07	9.96309e-06	DOWN	0.094671	0.455255
EmuJ_000080400	GTP binding protein Di Ras2	pathogen_EMU_contig_62136	-	2790853	2794591	5	2790853,2794450,	2791384,2794588,	669	0.73	0.5	3.28	0	0.53	NA	NA		NA	NA		NA	NA
EmuJ_000080500	nucleolin	pathogen_EMU_contig_62136	-	2799411	2807147	9	2799411,2799525,2799740,2801317,2805593,2805860,2806261,2806622,2807112,	2799437,2799666,2799844,2801605,2805781,2806165,2806323,2806634,2807147,	1161	34.8	24.45	48.24	20.86	25.03	0.987056	1		0.307994	0.5475		0.384378	0.806305
EmuJ_000080600	solute carrier family 12	pathogen_EMU_contig_62136	+	2807965	2840004	21	2807965,2809148,2815168,2823586,2824470,2825241,2829738,2830360,2831452,2831779,2831907,2833137,2834745,2835924,2836426,2836926,2837334,2838084,2838465,2839233,2839807,	2808068,2809240,2815294,2823733,2824656,2825471,2829941,2830513,2831551,2831837,2832026,2833312,2834844,2836044,2836626,2837089,2837447,2838386,2838738,2839595,2840033,	3549	34.8	12.05	64.72	74.63	78.32	0.261927	1		0.0431862	0.15871		0.569048	0.902119
EmuJ_000080700	long chain fatty acid transport protein 4	pathogen_EMU_contig_62136	-	2846103	2851497	9	2846103,2846297,2846682,2847145,2847560,2849413,2849710,2850768,2851318,	2846232,2846413,2847063,2847413,2847770,2849638,2850070,2851048,2851497,	2148	67.29	30.17	48.54	29.81	24.21	0.497891	1		0.0962629	0.271189		0.489106	0.865917
EmuJ_000080800	expressed conserved protein	pathogen_EMU_contig_62136	-	2861139	2863023	1	2861139,	2863023,	1884	0	0	0	0	0.02	NA	NA		NA	NA		NA	NA
EmuJ_000080900	chorion class high cysteine protein 12	pathogen_EMU_contig_62136	+	2867717	2870030	1	2867717,	2870030,	2313	0	0	0	0	0	NA	NA		NA	NA		NA	NA
EmuJ_000081100	hypothetical protein	pathogen_EMU_contig_62136	+	2874211	2875882	1	2874211,	2875882,	1671	0	0	0	0	0	NA	NA		NA	NA		NA	NA
EmuJ_000081200	hypothetical protein	pathogen_EMU_contig_62136	+	2880312	2882490	1	2880312,	2882490,	2178	0	0	0	0	0	NA	NA		NA	NA		NA	NA
EmuJ_000081300	hypothetical protein	pathogen_EMU_contig_62136	+	2884128	2884530	1	2884128,	2884530,	402	0	0	0	0	0	NA	NA		NA	NA		NA	NA
EmuJ_000082200	TRAF2 and NCK interacting protein kinase	pathogen_EMU_contig_62141	-	2	3242	1	2,	3242,	3240	0	0	0	0	0.03	NA	NA		NA	NA		NA	NA
EmuJ_000082300	deoxyribonuclease 1	pathogen_EMU_contig_62142	+	3163	9916	1	3163,	9916,	6753	0.01	0	0	0	0	NA	NA		NA	NA		NA	NA
EmuJ_000082400	heat shock protein 70 related	pathogen_EMU_contig_62142	+	13717	14912	4	13717,14219,14634,14716,	14190,14555,14670,14912,	1041	0.26	0.08	0.46	0	0.1	NA	NA		NA	NA		NA	NA
EmuJ_000082500	hypothetical protein	pathogen_EMU_contig_62142	-	16801	17110	1	16801,	17110,	309	0.12	0.03	0.35	0	0	NA	NA		NA	NA		NA	NA
EmuJ_000082600	expressed protein	pathogen_EMU_contig_62142	-	25337	25821	2	25337,25558,	25480,25821,	406	65.49	8.37	45.71	85.27	135.51	0.953678	1		0.0575322	0.194602		0.16193	0.595907
EmuJ_000082700	small nuclear ribonucleoprotein associated	pathogen_EMU_contig_62142	-	26633	26898	2	26633,26895,	26862,26898,	232	180.12	34.18	169.09	246.25	443.36	0.723534	1		0.0280818	0.116873		0.167353	0.60107
EmuJ_000082900	hypothetical protein	pathogen_EMU_contig_62142	-	28725	29172	1	28725,	29172,	447	0.04	0	0.29	0	0.04	NA	NA		NA	NA		NA	NA
EmuJ_000083000	EGF region	pathogen_EMU_contig_62142	-	30154	33582	4	30154,31051,31594,33468,	30415,31519,32203,33582,	1452	0.28	0	0.92	2.38	0.29	0.083612	0.78192		0.0826019	0.246504		0.927042	0.991653
EmuJ_000083100	expressed protein	pathogen_EMU_contig_62142	+	34675	35442	3	34675,34808,35319,	34724,34882,35442,	246	5.65	2.84	7.56	7.03	8.65	0.817613	1		0.52876	0.736451		0.785604	0.969672
EmuJ_000083200	vacuolar protein sorting 35	pathogen_EMU_contig_62142	-	35478	40230	12	35478,35674,36696,37308,37982,38327,38530,38693,39036,39857,40016,40153,	35613,35809,37236,37933,38264,38437,38614,38957,39211,39973,40113,40230,	2640	35.93	4.71	25.09	45.24	45.92	0.968714	1		0.116126	0.303922		0.237154	0.687613
EmuJ_000083300	conserved hypothetical protein	pathogen_EMU_contig_62142	+	44755	45599	3	44755,44865,45368,	44825,45077,45599,	513	4.52	1.07	2.47	6.74	0	0.775327	1		0.804697	0.908181		1	1
EmuJ_000083400	Dpy 30 motif	pathogen_EMU_contig_62142	+	65821	68359	3	65821,67892,68150,	65931,68008,68359,	435	0.27	0.02	0.36	0	0.29	NA	NA		NA	NA		NA	NA
EmuJ_000083500	conserved hypothetical protein	pathogen_EMU_contig_62142	-	68479	70453	5	69050,69198,69464,69967,70244,	69111,69236,69845,70169,70453,	891	30.65	4.92	36.67	15.54	28.31	0.460682	1		0.692312	0.846544		0.691879	0.946779
EmuJ_000083600	Sterile alpha motif SAM	pathogen_EMU_contig_62142	+	72362	124057	16	72362,72787,76773,80704,89443,101380,108101,108783,110501,115639,116850,119892,120199,120677,121446,123960,	72450,72830,77062,81069,89624,101615,108205,108966,110885,116010,117016,120031,120349,121151,121483,124057,	3306	4.39	1.38	5.12	8.9	13.3	0.693501	1		0.0257337	0.109701		0.170213	0.606395
EmuJ_000083700	rna binding protein musashi	pathogen_EMU_contig_62142	+	127862	130010	1	127862,	130010,	2148	0	0.02	0.06	0	0.03	NA	NA		NA	NA		NA	NA
EmuJ_000083800	Clathrin coatomer adaptor adaptin N terminal	pathogen_EMU_contig_62142	+	136097	150311	24	136097,136208,136326,136469,136645,136826,137381,138289,140749,142824,144309,144648,144864,145245,146393,147006,147197,147430,148221,149212,149516,149802,149944,150055,	136172,136289,136434,136599,136785,136900,137431,138318,140798,143122,144436,144752,145174,145429,146656,147102,147354,147518,148351,149425,149733,149882,150024,150311,	3339	11.7	1.68	21.24	24.36	21.04	0.115987	0.883876		0.0219483	0.0970262		0.69266	0.946779
EmuJ_000083900	heterogeneous nuclear ribonucleoprotein	pathogen_EMU_contig_62142	-	150437	153600	8	150437,150872,150971,151952,152239,153167,153335,153527,	150492,150930,151904,152023,152378,153302,153491,153600,	1620	69.98	15.53	70.17	27.78	77.13	0.707362	1		0.717855	0.863008		0.938529	0.994707
EmuJ_000084000	Minor histocompatibility antigen H13	pathogen_EMU_contig_62142	+	154717	156389	10	154717,155016,155135,155276,155401,155626,155780,155972,156129,156209,	154981,155099,155233,155362,155585,155747,155886,156058,156163,156389,	1242	258.84	260.27	146.28	189.57	128.4	0.122775	0.902468		0.117492	0.306009		0.705608	0.95078
EmuJ_000084100	DNA methylase N 6 adenine specific	pathogen_EMU_contig_62142	-	157126	162898	6	157126,159209,159346,159532,161077,161848,	159097,159265,159464,159823,161350,162898,	3759	1.84	0.88	4.85	2.76	0.22	0.295132	1		0.721875	0.865333		0.206107	0.657846
EmuJ_000084200	conserved hypothetical protein	pathogen_EMU_contig_62142	+	163213	165844	6	163213,163836,164903,165205,165360,165670,	163288,163987,165063,165280,165499,165844,	774	0.47	0.21	1.18	0	2.66	0.345816	1		0.105261	0.287411		0.676134	0.943684
EmuJ_000084300	Bcl 2 ous antagonist:killer	pathogen_EMU_contig_62142	+	166576	170728	8	167719,167921,168442,169657,169874,170596,	167746,168068,168759,169798,170067,170728,	957	36.32	5.64	17.03	27.12	22.48	0.581496	1		0.799379	0.904765		0.460627	0.86075
EmuJ_000084400		pathogen_EMU_contig_62142	-	170746	175911	14	173556,174097,174439,175287,175453,	173800,174357,174558,175384,175720,	987	44.74	6.34	25.42	7.01	22.72	0.817059	1		0.458628	0.677702		0.712907	0.952739
EmuJ_000084450		pathogen_EMU_contig_62142	-	176694	182185	7	176922,177359,178361,178713,181293,181454,181857,	177158,177725,178586,178755,181368,181781,182185,	1599	67.24	7.36	30.54	41.13	31.83	0.592837	1		0.995243	0.999492		0.600406	0.910253
EmuJ_000084500	Calcium binding protein	pathogen_EMU_contig_62142	-	183815	191499	7	183815,184057,184141,184481,185090,185667,191429,	184029,184067,184384,184625,185136,186080,191499,	1140	6.68	28.91	5.7	6.07	50.12	0.0891359	0.805916		0.963791	0.985768		0.0956077	0.457038
EmuJ_000084600	expressed conserved protein	pathogen_EMU_contig_62142	+	195584	197217	3	195584,195861,197034,	195829,197002,197217,	1569	1118.83	266.46	424.35	251.58	152.07	0.28169	1		0.0169427	0.0803732		0.376551	0.799021
EmuJ_000084700	expressed protein	pathogen_EMU_contig_62142	-	197245	197968	2	197245,197867,	197411,197968,	267	470.89	263.78	282.73	110.22	50.29	0.254795	1		0.000478185	0.00476063	UP	0.056419	0.341219
EmuJ_000084800	neurocalcin	pathogen_EMU_contig_62142	+	215900	222337	3	215900,216315,222049,	216008,216612,222337,	693	201.11	71.31	56.94	162.38	25.8	0.107431	0.877047		0.297638	0.53723		0.397993	0.818613
EmuJ_000084900	hypothetical protein	pathogen_EMU_contig_62142	-	223100	224581	3	223100,224199,224450,	223148,224269,224581,	249	90.68	37.34	55.78	104.25	32.08	0.519837	1		0.771323	0.890429		0.699826	0.94863
EmuJ_000085000	serine:arginine repetitive matrix 1	pathogen_EMU_contig_62142	-	224630	232539	15	224630,225029,225803,226223,226564,227136,227237,227653,227929,228189,229042,231661,232226,232385,232515,	224867,225449,226141,226483,226615,227163,227336,227848,228093,228296,229271,231832,232349,232475,232539,	2535	134.59	24.98	105.04	129.07	127.92	0.941179	1		0.413181	0.645397		0.565467	0.899799
EmuJ_000085100	coiled coil domain containing protein 164	pathogen_EMU_contig_62142	-	233428	238865	16	233428,233624,233928,234623,234811,234971,235193,235680,235916,236065,236353,237787,238109,238258,238390,238728,	233476,233796,234313,234738,234901,235080,235292,235827,235991,236265,236563,237925,238184,238315,238655,238865,	2322	2.92	0.79	4.47	0	0.23	0.456879	1		0.00409447	0.0270752	UP	0.00140085	0.0311789	UP
EmuJ_000085200	dicer 1	pathogen_EMU_contig_62142	+	241576	253727	25	241576,241725,242082,242888,243901,244049,244734,245294,245773,246372,246695,246980,247160,247495,248387,249238,249771,250010,250688,251139,251381,252068,253040,253309,253567,	241654,242043,242819,243359,243966,244280,245020,245409,246034,246579,246908,247109,247248,247763,248689,249726,249966,250156,250849,251300,251750,252125,253179,253385,253727,	5721	11.12	1.38	8.15	7.56	7.51	0.892079	1		0.70541	0.854685		0.864143	0.980117
EmuJ_000085300	transmembrane protein 39a	pathogen_EMU_contig_62142	-	260262	268758	9	260262,261073,262315,266157,266620,266860,267370,268416,268702,	260517,261178,262525,266538,266783,267027,267454,268618,268758,	1623	28.52	4.99	15.84	38.39	21.84	0.680234	1		0.326888	0.565271		0.249431	0.700775
EmuJ_000085400	Mastin	pathogen_EMU_contig_62142	+	272120	276954	5	272120,273335,274229,276022,276780,	272502,273463,274590,276351,276954,	1374	6.04	1.84	54.1	147.41	167.77	4.67381e-05	0.00369964	DOWN	1.85162e-10	1.01977e-08	DOWN	0.0452725	0.298392
EmuJ_000085500	expressed conserved protein	pathogen_EMU_contig_62142	+	278467	285473	4	278467,280970,284612,284984,	278710,281177,284876,285473,	1203	176.75	245.6	115.32	99.29	29.36	0.134966	0.922788		0.00825855	0.0471567	UP	0.52828	0.885827
EmuJ_000085600	conserved hypothetical protein	pathogen_EMU_contig_62142	-	286760	292237	9	286760,287254,287686,288302,289583,290095,291110,291809,292210,	286949,287578,287994,288372,289835,290407,291367,292053,292237,	1983	3.55	1.19	3.58	13.96	0.11	0.87524	1		0.40819	0.641875		0.626499	0.924704
EmuJ_000085700	frizzled 10	pathogen_EMU_contig_62142	+	311619	317737	2	311619,316528,	313206,317737,	2796	0.01	0	0.2	0	0.26	NA	NA		NA	NA		NA	NA
EmuJ_000085800	D isomer specific 2 hydroxyacid dehydrogenase NAD binding	pathogen_EMU_contig_62142	-	349995	357017	4	353319,355364,356306,356468,	353974,355809,356394,357017,	1737	0.51	0.03	1.39	0	0.39	0.110005	0.882805		1	1		0.143043	0.564916
EmuJ_000085900	NADH dehydrogenase (ubiquinone) 1 beta	pathogen_EMU_contig_62142	+	358357	359200	3	358357,358678,359137,	358430,359067,359200,	525	102.38	60.17	179.54	75.82	219.79	0.568771	1		0.431505	0.658472		0.937763	0.994418
EmuJ_000086000	craniofacial development protein 1	pathogen_EMU_contig_62142	-	359388	361563	9	359388,360562,360727,360868,361004,361198,361280,361421,361502,	359482,360648,360824,360925,361064,361233,361386,361470,361563,	645	128.82	51.95	114.75	16.09	23.05	0.828709	1		0.00136133	0.0111249	UP	0.00881149	0.109116
EmuJ_000086100	Furin 1	pathogen_EMU_contig_62142	+	365401	374977	16	365401,365791,365964,366140,366279,366610,367285,369705,371174,371427,371608,372382,374707,	365569,365884,366060,366239,366515,366699,367458,369951,371275,371530,371778,372656,374977,	2118	0.38	0.32	1.65	0	1.8	0.244259	1		0.330204	0.567732		0.795701	0.970794
EmuJ_000086200	conserved hypothetical protein	pathogen_EMU_contig_62142	-	376079	387685	10	376079,377177,377705,378014,378348,379074,379648,383848,387542,387628,	377102,377588,377943,378279,378996,379569,380215,384340,387588,387685,	4242	49.22	7.77	16.55	43.66	19.86	0.270744	1		0.909163	0.962928		0.238465	0.688121
EmuJ_000086300	fras1 related extracellular matrix protein	pathogen_EMU_contig_62142	+	390195	418725	36	390195,390389,391465,391581,393612,393748,394029,394259,394408,394899,396717,397321,397616,398023,398397,398738,399374,399847,401437,402000,402938,403123,403310,403561,405233,405423,406462,407531,408332,408517,408907,409366,409687,410480,411152,418473,	390360,390502,391547,391750,393683,393868,394178,394329,394598,395000,397128,397539,397941,398237,398663,399089,399606,400028,401745,402235,403038,403228,403504,403667,405245,405920,406580,407899,408456,408830,409221,409573,409939,410728,411270,418725,	7299	12.48	2.19	13.95	17.31	17.12	0.485051	1		0.0998833	0.27803		0.515111	0.87891
EmuJ_000086400	DEAD box ATP dependent RNA helicase 13	pathogen_EMU_contig_62142	-	426352	429894	11	426352,426542,426865,427357,427668,428142,428458,428868,429204,429310,429753,	426466,426630,427067,427594,428055,428413,428626,429122,429274,429388,429894,	2010	35.42	12.8	43.5	11.19	11.66	0.673796	1		0.0725386	0.22648		0.0491783	0.313687
EmuJ_000086500	eukaryotic translation initiation factor 4b:4h	pathogen_EMU_contig_62142	+	431303	434314	9	431303,431576,431866,432106,433154,433389,433790,434027,	431375,431782,432035,432177,433354,433404,433862,434314,	1092	174.46	33.35	101.41	58.65	228.51	0.743203	1		0.569518	0.764089		0.446575	0.850589
EmuJ_000086550	leucine rich repeat	pathogen_EMU_contig_62142	+	435216	439680	19	435627,435747,435870,436081,437062,437359,438264,439530,	435713,435813,436037,436177,437220,437436,438352,439680,	888	85.38	59.15	30.3	0	3.54	0.0929712	0.816602		1.75576e-07	4.83823e-06	UP	0.000872523	0.0225793	UP
EmuJ_000086600	protein sarah	pathogen_EMU_contig_62142	-	442231	445323	4	442231,444591,445108,445221,	442380,445027,445186,445323,	765	138.05	96.53	84.81	72.41	31.26	0.202028	1		0.0240464	0.104214		0.570691	0.903483
EmuJ_000086700	ribosome biogenesis protein brx1	pathogen_EMU_contig_62142	-	445920	448263	8	445920,446123,446296,446734,447007,447091,447244,448185,	446055,446218,446657,446967,447055,447172,447434,448263,	1221	62.18	59.18	134.93	62.38	68.21	0.662545	1		0.598948	0.785176		0.380932	0.802565
EmuJ_000086800	syntaxin 5	pathogen_EMU_contig_62142	-	448294	452477	4	448294,448566,451397,	448483,448764,452060,	1050	136.5	60.97	39.61	24.72	50.65	0.0475054	0.613628		0.0263551	0.111819		0.750165	0.963633
EmuJ_000086900	yrdc domain containing protein mitochondrial	pathogen_EMU_contig_62142	+	452983	454748	5	452983,453097,453317,453853,454648,	453029,453273,453650,454029,454748,	831	67.89	48.85	98.31	72.91	98.21	0.950671	1		0.806052	0.908694		0.892326	0.987386
EmuJ_000087000	hypothetical protein	pathogen_EMU_contig_62142	+	464713	473334	5	464713,469021,471662,472423,473187,	465236,469144,471800,472524,473334,	1032	0	0	0.02	0	1.65	NA	NA		NA	NA		NA	NA
EmuJ_000087100	hypothetical protein	pathogen_EMU_contig_62142	+	502117	509057	8	502117,503603,503904,504053,505114,505275,508891,509030,	502448,503732,503961,504086,505190,505325,508956,509057,	768	3	0.83	5.74	0	0.5	0.327743	1		0.0495058	0.174622		0.0108474	0.12423
EmuJ_000087200	hypothetical protein	pathogen_EMU_contig_62142	-	510584	514367	8	510584,510990,511648,512398,512523,512752,513026,514036,	510605,511174,511727,512431,512580,512881,513140,514367,	948	0.25	0.02	0.18	5.47	0	NA	NA		NA	NA		NA	NA
EmuJ_000087300	target of myb1 related (tom1)	pathogen_EMU_contig_62142	+	540086	547713	6	540086,540895,541489,543973,545044,547529,	540251,540971,541851,544098,545152,547713,	1020	0.06	0	0	0	0.1	NA	NA		NA	NA		NA	NA
EmuJ_000087400	expressed protein	pathogen_EMU_contig_62142	+	548503	549417	2	548503,549151,	548561,549417,	324	0	0	0	0	0	NA	NA		NA	NA		NA	NA
EmuJ_000087500	tom1 protein 2	pathogen_EMU_contig_62142	-	562416	569076	4	562416,565872,568116,569039,	562600,565997,568478,569076,	708	0.05	0.04	0.21	0	0.07	NA	NA		NA	NA		NA	NA
EmuJ_000087600	tom1 protein 2	pathogen_EMU_contig_62142	-	584969	612850	13	584969,585325,586080,587322,591572,593819,599786,604339,609669,611756,611972,612248,612795,	585235,585353,586188,587635,591697,594181,599924,604490,609747,611894,612204,612333,612850,	2079	4.91	1.37	6.76	0	5.71	0.576157	1		0.932513	0.973256		0.534016	0.887256
EmuJ_000087700	wd40 repeat	pathogen_EMU_contig_62142	+	613507	619006	13	613507,614017,614214,614658,616185,616276,616516,616646,616834,617160,618477,618778,618931,	613548,614164,614308,615037,616239,616330,616570,616694,616885,617208,618703,618860,619006,	1353	0.03	0	2.05	10.23	0.36	0.000216148	0.0130237	DOWN	9.88831e-05	0.00123017	DOWN	0.489748	0.865917
EmuJ_000087800	expressed protein	pathogen_EMU_contig_62142	-	621995	628599	4	621995,622261,623117,628481,	622220,623018,623157,628599,	1140	3.24	1.17	3.97	0	0.6	0.749081	1		0.0292342	0.120612		0.0280372	0.221281
EmuJ_000087900	expressed conserved protein	pathogen_EMU_contig_62142	-	628632	630335	3	628632,630183,630329,	628964,630241,630335,	396	47.24	22.62	70.65	4.36	0.83	0.6612	1		0.00035726	0.0036981	UP	0.000254112	0.0102075	UP
EmuJ_000088000	expressed conserved protein	pathogen_EMU_contig_62142	-	631119	632206	4	631119,631278,632043,632200,	631250,631557,632101,632206,	474	367.67	557.78	254.3	3.64	16.7	0.134957	0.922788		2.53942e-08	8.50757e-07	UP	8.68186e-05	0.00476853	UP
EmuJ_000088100	Cleavage and polyadenylation specificity factor	pathogen_EMU_contig_62142	+	636714	638530	4	636714,637042,637377,638505,	636791,637304,637658,638530,	645	150.17	111.05	145.67	85.89	78.74	0.517115	1		0.115909	0.303589		0.519226	0.881042
EmuJ_000088200	marvel containing potential lipid	pathogen_EMU_contig_62142	-	648976	657669	4	648976,651619,657107,657555,	649159,651718,657284,657669,	573	174.34	136.89	82.96	117.81	223.45	0.0923346	0.815656		0.724478	0.866705		0.151774	0.580122
EmuJ_000088300	heterogeneous nuclear ribonucleoprotein C	pathogen_EMU_contig_62142	+	658547	663687	5	658547,659001,659138,660248,663352,	658794,659068,659653,660548,663687,	1464	143.19	44.78	96.25	98.14	83.06	0.643341	1		0.747669	0.87947		0.836494	0.97556
EmuJ_000088500	Diacylglycerol kinase zeta	pathogen_EMU_contig_62142	-	664510	689281	29	664510,664712,665014,665125,665670,666273,666388,666554,666785,667082,667817,668615,669081,669535,669689,671048,671457,671778,673940,676679,677134,677244,677630,677874,678269,681836,688389,688770,689275,	664620,664876,665051,665287,666149,666320,666456,666713,666923,667174,668014,668721,669155,669598,669745,671233,671528,671953,674332,676832,677161,677310,677702,677940,678353,681900,688523,688776,689281,	3453	9.61	3.83	6.73	5.51	8.94	0.595319	1		0.918318	0.96787		0.65998	0.936993
EmuJ_000088600	retinoblastoma binding protein 4	pathogen_EMU_contig_62142	+	689437	693174	7	689437,689591,689806,690029,691783,692460,693120,	689453,689736,689952,690319,692182,692706,693174,	1296	162.97	41.58	124.05	124.22	230.47	0.902169	1		0.36053	0.596867		0.405047	0.824264
EmuJ_000088700	enhancer of yellow 2 transcription factor	pathogen_EMU_contig_62142	-	694187	694487	1	694187,	694487,	300	0	0	0	0	0	NA	NA		NA	NA		NA	NA
EmuJ_000088800	hepatocyte nuclear factor 4 alpha	pathogen_EMU_contig_62142	-	698336	704317	9	698336,698846,700119,700516,700710,700915,703432,703866,704304,	698638,699155,700441,700666,700829,701095,703726,704175,704317,	1998	0.01	0	0.15	0	0.37	NA	NA		NA	NA		NA	NA
EmuJ_000088900	hypothetical protein	pathogen_EMU_contig_62142	+	705668	706386	5	705668,705856,705945,706108,706370,	705723,705899,706010,706151,706386,	222	0	0	0	0	0	NA	NA		NA	NA		NA	NA
EmuJ_000089000	cAMP dependent protein kinase catalytic subunit	pathogen_EMU_contig_62142	+	726346	736094	10	726346,728148,731386,731904,732083,733698,734769,735075,735398,735953,	726527,728210,731515,732003,732166,733825,734865,735198,735563,736094,	1206	3.02	0.77	10.48	47.37	53.76	0.0230221	0.405852		1.84698e-07	5.07229e-06	DOWN	0.0178179	0.168552
EmuJ_000089100	expressed protein	pathogen_EMU_contig_62142	+	736117	736436	1	736117,	736436,	319	4.57	1.81	14.2	81.37	89.24	0.113743	0.882805		7.71558e-06	0.000131703	DOWN	0.0231623	0.197644
EmuJ_000089200	arsenite resistance protein 2	pathogen_EMU_contig_62142	-	737285	742101	9	737285,737424,738309,738474,738825,740700,741307,741596,741802,	737337,737807,738424,738749,739773,741222,741519,741763,742101,	2973	74.99	14.37	32.88	54.73	51.41	0.420226	1		0.803229	0.907284		0.322862	0.762888
EmuJ_000089300	bone morphogenetic protein antagonist noggin	pathogen_EMU_contig_62142	-	754465	757288	3	754465,754725,757247,	754650,756083,757288,	1584	0.08	0.05	0.16	0	3.57	NA	NA		NA	NA		NA	NA
EmuJ_000089400	DNA directed RNA polymerase II subunit	pathogen_EMU_contig_62142	+	774672	775041	2	774672,774863,	774827,775041,	333	267.38	196.6	213.75	176.75	95.1	0.348547	1		0.0820716	0.245501		0.629543	0.925841
EmuJ_000089500	conserved hypothetical protein	pathogen_EMU_contig_62142	+	777155	778492	5	777155,777372,777687,778063,778401,	777339,777606,777988,778333,778492,	1080	9.98	10.08	19.91	19.23	7.85	0.834879	1		0.867931	0.941766		0.731608	0.958771
EmuJ_000089600	expressed protein	pathogen_EMU_contig_62142	+	779512	780108	3	779512,779735,779991,	779539,779927,780108,	336	24.91	14.22	34.46	128.8	23.12	0.842189	1		0.133693	0.333537		0.326329	0.766598
EmuJ_000089700	expressed protein	pathogen_EMU_contig_62142	+	781670	781965	2	781670,781862,	781825,781965,	258	44.41	15.03	39.84	254.96	144.88	0.959804	1		0.0020031	0.0152002	DOWN	0.0183833	0.171525
EmuJ_000089800	casein kinase I delta	pathogen_EMU_contig_62142	-	782033	800328	10	782033,782865,783233,787665,791802,792530,799155,799221,799465,800299,	782797,783159,783404,787850,791995,792641,799181,799238,799493,800328,	1818	40.5	4.22	26.73	69.51	112.99	0.972849	1		0.0107276	0.0576662		0.0581693	0.346396
EmuJ_000089900	myotubularin related protein 9	pathogen_EMU_contig_62142	+	802637	807749	14	802637,802891,803213,804057,804253,805157,805353,805743,806340,806565,806975,807133,807401,807691,	802820,803135,803374,804186,804485,805256,805541,806048,806485,806650,807045,807254,807535,807749,	2154	27.4	8.48	14.47	36.16	11.26	0.424796	1		0.846933	0.931245		0.351755	0.783159
EmuJ_000090000	expressed conserved protein	pathogen_EMU_contig_62142	-	807903	808188	2	807903,808013,	807944,808188,	216	104.16	166.85	107.77	64.12	55.37	0.257083	1		0.0382703	0.146443		0.57118	0.903636
EmuJ_000090100	brain protein 44	pathogen_EMU_contig_62142	+	809209	809656	2	809209,809425,	809335,809656,	357	149.43	135.26	189.8	106.66	250.86	0.713493	1		0.910669	0.964042		0.782585	0.969103
EmuJ_000090300	transmembrane protein 184A	pathogen_EMU_contig_62142	+	811877	816814	10	812029,812242,813219,813943,814094,814307,814872,815245,816429,	812206,812408,813310,814019,814186,814477,815172,815352,816609,	1359	33.92	11.49	36.28	8.91	4.91	0.826136	1		0.0171889	0.0810411		0.0208999	0.184825
EmuJ_000090400	pro neuregulin 2 membrane bound	pathogen_EMU_contig_62142	-	818131	826511	10	818131,819499,819760,821574,822481,822624,823152,823399,824958,825997,	818307,819674,819809,821710,822534,822724,823197,823524,825127,826511,	1542	2.57	0.64	10.88	6.73	12.17	0.0275233	0.449123		0.0102624	0.0557906		0.923674	0.991653
EmuJ_000090500	reticulon 4 interacting protein 1	pathogen_EMU_contig_62142	+	829641	831092	3	829641,829807,830597,	829654,830547,831092,	1248	320.64	133.37	108.42	97.09	83.51	0.101443	0.847392		0.0342787	0.136742		0.990728	1
EmuJ_000090600	conserved hypothetical protein	pathogen_EMU_contig_62142	-	831127	833042	6	831127,831414,831618,831841,832694,832948,	831285,831548,831767,832075,832876,833042,	951	3.88	2.33	4.99	0	3.69	1	1		0.44678	0.66988		0.483266	0.864587
EmuJ_000090700	expressed conserved protein	pathogen_EMU_contig_62142	+	833192	834737	4	833192,833531,833772,834483,	833203,833564,833987,834737,	513	78.3	76.33	82.84	64.11	48.59	0.459219	1		0.193655	0.419849		0.750624	0.963671
EmuJ_000090800	expressed protein	pathogen_EMU_contig_62142	+	836281	836993	2	836281,836897,	836656,836993,	471	1.38	0	0.5	0	1.12	NA	NA		NA	NA		NA	NA
EmuJ_000090900	TATA binding protein associated factor 172	pathogen_EMU_contig_62142	-	841362	844647	5	841362,842414,843038,	841924,842606,843049,	765	0.07	0	0.16	0	0	NA	NA		NA	NA		NA	NA
EmuJ_000091000	Bystin	pathogen_EMU_contig_62142	-	849651	851746	6	849651,850147,850918,851157,851488,851726,	849877,850349,851067,851447,851693,851746,	1092	83.11	35.2	71.33	19.02	29	0.748166	1		0.034134	0.136367		0.138454	0.557864
EmuJ_000091100	hypothetical protein	pathogen_EMU_contig_62142	-	870858	874187	1	870858,	874187,	3329	0.01	0	0	0	0	NA	NA		NA	NA		NA	NA
EmuJ_000091200	TATA binding protein associated factor 172	pathogen_EMU_contig_62142	-	888643	923479	28	888643,889695,890319,890981,893338,894473,894635,895722,896293,896657,898589,899302,899682,901621,902652,903977,905365,906874,908103,909044,910010,911253,911718,913408,914852,918333,922131,923223,	889205,889887,890585,891112,893549,894537,894716,896027,896452,896959,898949,899600,899831,901962,902862,904068,905724,906975,908256,909149,910209,911573,911943,913504,915081,918374,922376,923479,	6051	22.91	4.07	14.51	11.73	14.26	0.801244	1		0.91332	0.965708		0.871427	0.982512
EmuJ_000091300	expressed protein	pathogen_EMU_contig_62142	+	928293	928945	2	928293,928685,	928384,928945,	351	2.82	0.08	0.51	0	0	NA	NA		NA	NA		NA	NA
EmuJ_000091400	helicase	pathogen_EMU_contig_62142	-	930806	931748	2	930806,931737,	931005,931748,	210	193	135.52	37.85	32.95	50.42	0.0116933	0.27208		0.00558826	0.0344425	UP	0.630352	0.926118
EmuJ_000091500	RNA and export factor binding protein 2	pathogen_EMU_contig_62142	+	933314	936630	6	933314,933484,933649,936097,936344,936487,	933446,933610,933833,936255,936366,936630,	765	118.71	64.58	183.64	147.09	103.59	0.638802	1		0.880056	0.947283		0.733896	0.959335
EmuJ_000091600	headcase protein	pathogen_EMU_contig_62142	+	938385	950962	9	938385,939341,942030,942295,946573,946832,948443,950543,950846,	938465,939478,942226,942573,946758,947057,948804,950813,950962,	1848	4.49	1.58	1.64	27.16	72.32	0.17536	0.981521		4.49204e-06	8.05973e-05	DOWN	3.07648e-05	0.00212177	DOWN
EmuJ_000091700	Cytochrome b c1 complex subunit 2	pathogen_EMU_contig_62142	+	954897	956668	6	954897,955164,955431,955653,956339,956569,	955029,955364,955619,956296,956526,956668,	1449	221.79	121.4	264.69	168.46	250.35	0.984215	1		0.984395	0.995062		0.971624	1
EmuJ_000091800	mRNA binding protein	pathogen_EMU_contig_62142	+	960123	961679	3	960123,960317,960670,	960277,960540,961679,	1386	266.94	79.58	653.48	871.87	1042.69	0.104582	0.864568		0.0038375	0.025649	DOWN	0.393836	0.815239
EmuJ_000092400	Somatotropin hormone	pathogen_EMU_contig_62143	+	29077	29813	3	29077,29365,29756,	29141,29469,29813,	225	1.2	4.08	1.24	7.68	0.62	0.233391	1		0.687024	0.842629		0.71794	0.954562
EmuJ_000092500	metaxin 1	pathogen_EMU_contig_62143	-	37087	40310	6	37087,38757,39596,39742,40064,40241,	37362,38951,39673,40033,40211,40310,	1053	117.9	69.65	101.98	69.05	73.46	0.53888	1		0.279313	0.519147		0.79553	0.970794
EmuJ_000092600	serine:threonine protein kinase	pathogen_EMU_contig_62143	+	41975	48641	7	41975,43292,44834,46068,47104,48423,	42149,43567,44949,46207,47245,48641,	1062	21.29	6.06	17.93	0	1.12	0.999932	1		0.00021198	0.00235424	UP	0.000563824	0.0166752	UP
EmuJ_000092700	hypothetical protein	pathogen_EMU_contig_62143	-	53029	54019	2	53029,53829,	53163,54019,	324	0.83	0.58	2	0	0.15	NA	NA		NA	NA		NA	NA
EmuJ_000092800	transaldolase	pathogen_EMU_contig_62143	-	56770	58175	6	56770,57040,57257,57469,57928,58170,	56946,57179,57431,57894,57996,58175,	987	137.25	140.02	192.59	129.79	47.09	0.757856	1		0.132148	0.330981		0.341556	0.776823
EmuJ_000092900	nuclear pore complex protein nup155	pathogen_EMU_contig_62143	+	58932	67107	19	58932,59070,59417,59659,59889,60181,60486,61571,62280,62808,63144,65058,65413,65751,66089,66329,66644,66783,67084,	59038,59361,59619,59844,60097,60415,60807,61959,62685,63074,63961,65338,65691,66037,66229,66436,66748,66909,67107,	4767	38.47	4.21	14.88	20.7	27.07	0.449304	1		0.772725	0.891168		0.333082	0.773632
EmuJ_000093000	Tctex 1	pathogen_EMU_contig_62143	-	68932	74808	4	68932,70444,71735,74732,	69098,70673,71972,74808,	708	0.25	0.36	1.63	0	0.36	NA	NA		NA	NA		NA	NA
EmuJ_000093100	FMRFamide activated amiloride sensitive sodium	pathogen_EMU_contig_62143	-	82227	83895	1	82227,	83895,	1668	0	0.02	0	0	0	NA	NA		NA	NA		NA	NA
EmuJ_000093200	EF HAND 1 calcium binding site	pathogen_EMU_contig_62143	-	97140	101188	3	97140,97318,100810,	97275,97480,101188,	675	497.58	633.8	208.13	102.59	65.8	0.0404577	0.562229		0.00013742	0.00162927	UP	0.27166	0.719181
EmuJ_000093300	protein FAM60A	pathogen_EMU_contig_62143	+	101484	111147	7	101484,102267,102903,106769,109171,110000,110909,	101494,102324,103163,107238,109327,110391,111147,	1581	90.17	11.86	29.24	38.32	25.81	0.271525	1		0.370208	0.607904		0.687179	0.946779
EmuJ_000093400	protein of unknown function DUF23	pathogen_EMU_contig_62143	-	113738	115025	1	113738,	115025,	1287	0.04	0	0	0	0.03	NA	NA		NA	NA		NA	NA
EmuJ_000093500	hypothetical protein	pathogen_EMU_contig_62143	-	118660	119166	2	118660,119074,	118691,119166,	123	5.77	2.03	19.34	0	4.06	NA	NA		NA	NA		NA	NA
EmuJ_000093700	ubiquitin conjugating enzyme E2 D2	pathogen_EMU_contig_62143	-	123024	123656	6	123024,123196,123339,123521,123632,	123164,123302,123442,123589,123656,	441	430.38	584.48	465.71	604.55	729.77	0.350673	1		0.824241	0.919832		0.442605	0.847571
EmuJ_000093800	expressed protein	pathogen_EMU_contig_62143	+	124559	125597	1	124559,	125597,	1038	5.52	3.63	15.49	23.34	14.11	0.28125	1		0.0766289	0.234891		0.662178	0.938206
EmuJ_000093900	SPRY domain containing protein	pathogen_EMU_contig_62143	-	125880	155160	23	125880,127461,127671,129070,130150,131022,131929,132290,132719,132994,135418,136239,138212,139367,139643,141595,143600,145209,147521,149703,153383,154136,155106,	126000,127599,128097,129331,130432,131340,132214,132632,132926,133219,135585,136484,138310,139567,139821,141683,143897,145330,147564,149907,153695,154307,155160,	4782	182.59	40.18	32.36	79.28	18.94	0.0681388	0.726483		0.117101	0.305223		0.472353	0.863092
EmuJ_000094000	Monocyte to macrophage differentiation factor 2	pathogen_EMU_contig_62143	+	155653	158614	8	155653,156307,156764,156862,157258,158060,158217,158363,	155671,156324,156833,157003,157333,158165,158273,158614,	732	128.63	64.56	112.92	175.01	131.98	0.656618	1		0.605075	0.789237		0.400139	0.819565
EmuJ_000094100	expressed protein	pathogen_EMU_contig_62143	+	158684	159105	2	158684,158925,	158795,159105,	291	9.48	9.62	16.8	11.89	14.12	1	1		1	1		1	1
EmuJ_000094200	expressed protein	pathogen_EMU_contig_62143	-	164156	165006	4	164156,164388,164538,164999,	164358,164503,164688,165006,	474	149.45	245.04	163.18	80.33	121.22	0.244194	1		0.0496529	0.174912		0.689404	0.946779
EmuJ_000094300	60S ribosomal protein L10	pathogen_EMU_contig_62143	+	165150	166208	4	165150,165209,165545,166037,	165173,165515,165708,166208,	663	914.81	1308.28	786.06	511.79	615.76	0.212627	1		0.0639228	0.208026		0.843553	0.977066
EmuJ_000094400	dolichyl diphosphooligosaccharide protein	pathogen_EMU_contig_62143	-	167024	169152	2	167024,169113,	167471,169152,	486	30	37.32	71.23	32.05	84.01	0.807477	1		0.726131	0.867294		0.969607	1
EmuJ_000094500	TonB box	pathogen_EMU_contig_62143	+	173034	177355	2	173034,177325,	173409,177355,	405	22.39	17.35	17.72	64.09	34.22	0.449883	1		0.364748	0.601261		0.163073	0.59712
EmuJ_000094600	protein disulfide isomerase	pathogen_EMU_contig_62143	+	177363	179169	5	177363,177542,178087,178886,179010,	177505,178012,178819,178976,179169,	1593	108.93	90.86	194.68	264.08	208.2	0.803257	1		0.310842	0.551228		0.573649	0.904459
EmuJ_000094700	phosducin protein 3	pathogen_EMU_contig_62143	+	180348	181345	5	180348,180399,180571,180901,181187,	180363,180505,180830,181110,181345,	747	191.76	222.94	149.02	152.95	103.81	0.203101	1		0.110187	0.294937		0.971437	1
EmuJ_000094800	mesoderm induction early response protein 1	pathogen_EMU_contig_62143	-	181619	189119	12	181619,182086,182528,182738,183353,184640,185896,186053,187307,187908,189007,	181711,182241,182653,182842,183435,184850,185979,186273,187517,188153,189119,	1638	49.32	10.47	33.71	45.44	29.45	0.825926	1		0.764152	0.88697		0.649363	0.932745
EmuJ_000094900	low density lipoprotein receptor protein	pathogen_EMU_contig_62143	-	194143	198649	7	194143,195200,195946,197241,197590,197873,198572,	194334,195875,196379,197517,197715,198007,198649,	1911	29.01	4.62	22.6	35.32	36.77	0.892308	1		0.146935	0.353667		0.313648	0.754362
EmuJ_000095000	CDK5 regulatory subunit associated protein	pathogen_EMU_contig_62143	-	199098	210496	11	199098,200063,201889,202719,203996,204181,205806,206402,208406,210070,210312,	199164,200324,202055,202887,204090,204472,206085,206469,208622,210165,210496,	1887	69.61	11.22	29.94	29.35	29.03	0.424001	1		0.506231	0.718205		0.783123	0.969181
EmuJ_000095100	arginyl tRNA synthetase	pathogen_EMU_contig_62143	+	212923	217197	13	212923,213130,213510,213739,214116,214402,214536,214981,215923,216221,216671,216965,217110,	213041,213207,213672,213846,214203,214463,214613,215121,216152,216368,216746,217032,217197,	1434	36.54	10.27	44.51	20.52	19.04	0.56359	1		0.594167	0.782467		0.307302	0.747787
EmuJ_000095150	hypothetical protein	pathogen_EMU_contig_62143	+	219236	232256	34	219236,219537,220468,220961,222390,222950,223831,224566,226297,226814,227420,227709,227897,228314,228865,229863,230580,230857,231890,	219411,219656,220607,221125,222530,223030,224025,224875,226476,226924,227486,227811,227936,228393,229049,230013,230760,231058,232256,	2976	1.66	0.5	4.77	6.39	0.68	0.163988	0.95737		0.245325	0.48311		0.768235	0.966551
EmuJ_000095200	AMY 1 associating protein expressed in testis	pathogen_EMU_contig_62143	+	234579	244136	10	234579,234926,236265,236533,237700,237918,238107,239458,240013,243881,	234651,235309,236423,236713,237840,238032,238329,239680,240217,244136,	1950	5.07	1.14	10.16	8.87	5.09	0.201407	1		0.274536	0.513577		0.770043	0.966648
EmuJ_000095300	expressed conserved protein	pathogen_EMU_contig_62143	-	247923	250039	2	247923,249385,	248766,250039,	1497	27	12.78	160.2	254.42	99.03	0.00624614	0.171535		0.000501588	0.00495088	DOWN	0.702175	0.949707
EmuJ_000095400	intraflagellar transport protein 46	pathogen_EMU_contig_62143	-	252247	260135	10	252247,252376,252737,256866,257599,257807,258046,258733,258839,260078,	252304,252462,252865,256979,257734,257976,258297,258744,258942,260135,	1110	0.12	0.24	2.31	0	0.54	NA	NA		NA	NA		NA	NA
EmuJ_000095500	polymerase delta interacting protein 3	pathogen_EMU_contig_62143	-	261881	265253	6	261881,263092,264525,264801,264938,265206,	262020,263310,264720,264834,265173,265253,	867	227.25	255.57	152.08	123.79	71.03	0.155639	0.951312		0.0204755	0.092616		0.673579	0.942655
EmuJ_000095600		pathogen_EMU_contig_62143	+	270976	278297	10	270976,271286,271785,272026,274416,275101,278155,	271113,271371,271933,272155,274667,275439,278297,	1230	27.18	6.36	34.7	38	4.4	0.534638	1		0.924772	0.970314		0.601918	0.910944
EmuJ_000095700	ubiquitin carboxyl terminal hydrolase 5	pathogen_EMU_contig_62143	+	309082	316839	11	309082,309441,310744,311649,312125,312735,313403,313673,314967,315895,316638,	309311,309811,310922,311913,312354,312947,313568,313977,315254,316123,316839,	2667	26.82	4.91	30.25	20.77	63.46	0.521471	1		0.0733774	0.228352		0.415465	0.829664
EmuJ_000095800	DNA polymerase epsilon subunit 3	pathogen_EMU_contig_62143	+	317077	319292	3	317077,317554,319191,	317143,317765,319292,	378	30.18	16.77	69.2	18.3	31.45	0.352636	1		0.854658	0.935549		0.286114	0.729192
EmuJ_000095850	crossover junction endonuclease EME1	pathogen_EMU_contig_62143	-	320381	322989	19	320381,321353,321771,322396,322516,322642,322923,	320548,321628,321924,322482,322599,322889,322989,	1077	21.67	7.01	18.32	3.21	9.64	0.940609	1		0.19007	0.415662		0.303705	0.744645
EmuJ_000095900	lysine specific histone demethylase 1A	pathogen_EMU_contig_62143	-	324031	329892	13	324031,324522,325150,325471,325858,326104,326455,326668,326824,327101,327407,329073,329787,	324427,324822,325392,325761,326020,326337,326515,326713,326915,327330,327954,329496,329892,	3123	8.29	2.23	11.7	6.09	22.68	0.453285	1		0.0970668	0.273167		0.541185	0.891012
EmuJ_000096000	charged multivesicular body protein 6	pathogen_EMU_contig_62143	+	330483	333477	6	330483,331343,331573,332138,332614,333427,	330507,331410,331745,332379,332792,333477,	732	53.77	43.37	92.7	54.38	111.59	0.817604	1		0.598744	0.785165		0.844771	0.977105
EmuJ_000096100	NADH ubiquinone oxidoreductase subunit 10	pathogen_EMU_contig_62143	+	334321	349667	17	334321,334846,335480,336474,336705,336888,337157,337354,337662,338832,339072,339542,346205,347350,347850,348299,349013,	334774,335404,335678,336670,336844,337037,337324,337360,337742,338860,339342,339795,346353,347478,348048,348670,349667,	3996	38.95	33.51	50.87	39.85	48.27	0.792062	1		0.828856	0.921231		0.928184	0.991653
EmuJ_000096200	EGF region	pathogen_EMU_contig_62143	+	350355	351849	2	350355,351378,	350463,351849,	579	1	0.12	1.12	0	0.74	NA	NA		NA	NA		NA	NA
EmuJ_000096300	mitochondrial glutamate carrier protein	pathogen_EMU_contig_62143	+	355004	362440	8	355004,355062,355409,355537,356448,361318,361586,362210,	355017,355174,355465,355628,356570,361515,361689,362440,	924	33.2	11.36	45.83	129.27	75.81	0.503567	1		0.00572196	0.0349728	DOWN	0.119427	0.517079
EmuJ_000096400	expressed protein	pathogen_EMU_contig_62143	-	362481	363634	2	362481,363558,	362600,363634,	195	7.33	2.92	24.25	71.02	46.71	0.113538	0.882805		0.0018207	0.0141213	DOWN	0.238514	0.688121
EmuJ_000096500	peptidase inhibitor 16	pathogen_EMU_contig_62143	+	364072	364762	1	364072,	364762,	690	0.11	0.01	0.21	0	0	NA	NA		NA	NA		NA	NA
EmuJ_000096600	tissue type plasminogen activator	pathogen_EMU_contig_62143	+	368684	389211	30	368684,371161,372108,373060,373637,374308,375150,376169,376686,377230,378530,378799,379120,379760,379988,380490,381080,381382,381484,382111,382454,383700,384475,385047,385817,387210,388001,388686,388919,389124,	369180,371235,372382,373273,374117,374632,375428,376299,376860,377488,378638,378991,379597,379873,380154,380773,381295,381412,381847,382269,382869,383960,384731,385241,385935,387407,388136,388785,389057,389211,	6705	14.96	4.93	5.45	38.21	88.01	0.202946	1		0.0024065	0.0176959	DOWN	0.00140564	0.0311789	DOWN
EmuJ_000096700	tetratricopeptide repeat protein 39B	pathogen_EMU_contig_62143	-	390003	401968	20	390003,390092,390190,390495,390681,390881,391429,392042,392393,392565,394446,395252,395675,396074,397700,398343,400863,400980,401123,401947,	390052,390104,390427,390612,390799,390993,391547,392291,392485,392696,394467,395364,395741,396174,397833,398485,400939,401085,401140,401968,	2028	106.04	35.08	131.99	58.04	71.77	0.627077	1		0.693014	0.847017		0.414528	0.829074
EmuJ_000096800	expressed protein	pathogen_EMU_contig_62143	+	404474	404795	2	404474,404662,	404554,404795,	213	0.61	0.14	0.61	0	14.64	NA	NA		NA	NA		NA	NA
EmuJ_000096900	tubulin polymerization promoting protein family	pathogen_EMU_contig_62143	-	404818	409387	4	404818,407687,409193,	404986,407838,409387,	513	1.85	1.36	0.64	3.37	150.48	0.236549	1		9.97489e-05	0.00123903	DOWN	0.000699212	0.0192579	DOWN
EmuJ_000097000	conserved hypothetical protein	pathogen_EMU_contig_62143	-	422870	437518	2	422870,435622,	423407,437518,	2433	11.58	3.45	3.76	2.13	0.98	0.224543	1		0.0126627	0.065374		0.333646	0.773875
EmuJ_000097100	expressed protein	pathogen_EMU_contig_62143	+	443005	443254	1	443005,	443254,	249	10.28	11	1.92	0	27.55	0.0648598	0.70593		0.970394	0.988103		0.0736887	0.397171
EmuJ_000097200	expressed conserved protein	pathogen_EMU_contig_62143	-	443256	448466	5	443256,443466,443942,445979,448390,	443432,443598,444028,446118,448466,	609	37.47	36	9.4	42.62	77.99	0.0163619	0.339047		0.730625	0.870711		0.00983256	0.116659
EmuJ_000097300	expressed conserved protein	pathogen_EMU_contig_62143	+	461976	478773	10	461976,469689,470439,472991,473221,473423,473843,474184,477675,478146,	463290,469854,470649,473144,473326,473723,473951,474298,478050,478773,	3471	516.49	42.37	86.62	157.61	169.29	0.121268	0.900428		0.436804	0.661905		0.310116	0.749915
EmuJ_000097400	expressed protein	pathogen_EMU_contig_62143	+	478981	479311	1	478981,	479311,	330	519.87	216.87	109.42	236.06	203.36	0.0128488	0.286579		0.138325	0.340212		0.14131	0.56236
EmuJ_000097500	poly(u) specific endoribonuclease b poly(u) specific endoribonuclease a poly(u) specific endoribonuclease	pathogen_EMU_contig_62143	-	480883	486417	6	480883,483547,484269,484775,485652,486385,	481144,483686,484495,484871,485744,486417,	846	4.49	5.61	7.73	8.17	0.34	0.92096	1		0.402141	0.636146		0.518089	0.880371
EmuJ_000097600	alpha mannosidase 2	pathogen_EMU_contig_62143	-	490715	503423	19	490715,492301,493006,493279,494095,494312,495043,495237,495380,496760,497963,499842,500557,500775,501022,501225,502770,502993,503226,	490877,492420,493193,493585,494238,494421,495166,495346,495941,496940,498148,500023,500735,500949,501150,501397,502915,503051,503423,	3417	21.17	4.44	24.41	16.71	17.65	0.505945	1		0.615864	0.795306		0.810237	0.971711
EmuJ_000097700	expressed protein	pathogen_EMU_contig_62143	+	505105	505363	1	505105,	505363,	258	7.44	6.08	8.29	0	6.16	0.790981	1		0.293425	0.533704		0.526265	0.883933
EmuJ_000097800	Glutamine:fructose 6 phosphate aminotransferase	pathogen_EMU_contig_62143	-	505768	513015	14	505768,505894,506180,506495,506699,507011,508157,508490,508966,509176,512047,512257,512493,513008,	505813,506098,506309,506623,506814,507484,508321,508653,509049,509238,512176,512445,512727,513015,	2124	35.31	24.63	165.27	400.21	165.16	0.0529173	0.638189		0.000804873	0.00735962	DOWN	0.32411	0.764427
EmuJ_000097900	DEAD box ATP dependent RNA helicase	pathogen_EMU_contig_62143	+	514798	519730	7	514798,514953,515092,516083,518291,518950,519343,	514913,515024,515315,516335,518751,519269,519730,	1827	39.25	8.3	49.73	10.42	20.99	0.433019	1		0.419895	0.650217		0.142275	0.564208
EmuJ_000098000	bhlh factor math6	pathogen_EMU_contig_62143	+	525326	525830	1	525326,	525830,	504	0	0.05	0	6.86	3.65	0.442717	1		9.5026e-05	0.00118768	DOWN	0.00870114	0.107915
EmuJ_000098100	wings apart protein	pathogen_EMU_contig_62143	+	534549	553078	12	534549,535315,537020,538218,538440,543973,549150,550770,551348,551762,552470,552746,	534555,535663,537452,538355,538552,544088,549497,551043,551673,552407,552665,553078,	3267	23.5	3.71	22.9	19.07	38.72	0.623328	1		0.145365	0.351086		0.492127	0.867025
EmuJ_000098200	galactosylgalactosylxylosylprotein	pathogen_EMU_contig_62145	+	6877	7386	2	6877,7178,	7089,7386,	420	0	0	0	0	0	NA	NA		NA	NA		NA	NA
EmuJ_000098300	galactosylgalactosylxylosylprotein	pathogen_EMU_contig_62145	-	10999	12318	4	10999,11160,11824,12121,	11077,11463,12032,12318,	786	0	0.01	0	0	0	NA	NA		NA	NA		NA	NA
EmuJ_000098400	atp dependent rna helicase ddxx atp dependent rna helicase an	pathogen_EMU_contig_62145	+	22291	24796	7	22291,22672,23418,23704,24031,24287,24591,	22336,23383,23672,23994,24249,24523,24796,	1959	183.81	57.93	248.47	123.72	122.01	0.51649	1		0.840307	0.927369		0.413796	0.829074
EmuJ_000098600	deoxyribodipyrimidine photo lyase	pathogen_EMU_contig_62145	-	26041	40655	8	26041,27469,28457,34101,36536,38590,40173,40411,	26214,27754,28610,34309,36686,38845,40319,40655,	1614	196.82	137.09	96.03	21.44	5.5	0.17019	0.970043		7.87243e-06	0.000133545	UP	0.00653978	0.0882979
EmuJ_000098700	tumor protein p63	pathogen_EMU_contig_62145	-	53374	57608	9	53374,53874,54604,55040,55959,56483,56798,57287,57492,	53434,54532,54959,55216,56083,56626,56959,57384,57608,	1890	6.59	2.02	12.45	37.55	22.92	0.224439	1		0.00107398	0.00923463	DOWN	0.126822	0.531926
EmuJ_000098800	Peptidase C54	pathogen_EMU_contig_62145	-	61084	67645	6	61084,61730,64967,66388,67009,67449,	61390,62068,65112,66629,67373,67645,	1590	45.16	8.41	20.41	3.26	17.13	0.532503	1		0.140511	0.343368		0.567831	0.901295
EmuJ_000098900	50S ribosomal protein L20	pathogen_EMU_contig_62145	-	67787	68841	3	67787,67972,68745,	67928,68230,68841,	495	111.65	125.57	100.04	38.46	63.43	0.269934	1		0.0272285	0.114204		0.485572	0.865486
EmuJ_000099000	protein of unknown function DUF2419	pathogen_EMU_contig_62145	-	70970	74466	8	70970,71806,72160,72295,72479,73880,74237,74370,	71135,71874,72231,72410,72756,74013,74329,74466,	1017	8.19	3.8	20.96	6.8	10.81	0.229016	1		0.701476	0.85297		0.399925	0.819346
EmuJ_000099100	expressed protein	pathogen_EMU_contig_62145	-	74853	75720	1	74853,	75720,	867	28.56	19.85	49.8	77.86	72.92	0.676279	1		0.0802071	0.241929		0.322594	0.762888
EmuJ_000099200	Mitochondrial import receptor subunit TOM20	pathogen_EMU_contig_62145	-	75910	76441	3	75910,76009,76320,	75970,76281,76441,	453	57.74	65.82	179.84	145.2	169.33	0.414442	1		0.264816	0.504394		0.908067	0.989616
EmuJ_000099300	TPR repeat containing protein YDR161W	pathogen_EMU_contig_62145	-	82460	84884	12	82460,82591,82714,82840,82959,83067,83327,83494,84187,84385,84603,	82528,82664,82804,82894,83028,83211,83451,83592,84355,84562,84723,	1185	143.13	107.75	179.62	122.71	48.81	0.84995	1		0.187093	0.412153		0.361268	0.786805
EmuJ_000099400	anaphase promoting complex subunit 1	pathogen_EMU_contig_62145	+	87751	104301	33	87739,87888,88154,88545,88739,89169,89847,90153,90691,90981,91721,92176,92496,93041,93695,94073,95080,96298,96624,97144,98312,98606,101335,101833,102374,102581,102727,102888,103650,103899,104182,	87859,88080,88506,88688,89084,89396,90038,90548,90913,91189,92119,92247,92888,93308,94003,94571,95329,96527,97064,98238,98403,99139,101422,101951,102446,102649,102806,103084,103797,104046,104301,	7998	13.21	2.27	10.29	18.83	11.85	0.919743	1		0.205035	0.435989		0.36815	0.792425
EmuJ_000099500	hypothetical protein	pathogen_EMU_contig_62145	-	105003	106961	7	105003,105260,105479,106125,106625,106690,106923,	105059,105307,105632,106162,106655,106737,106961,	408	33.84	11.2	132.89	16.96	1.12	0.0648921	0.70593		0.118942	0.308096		0.00247106	0.0470329	UP
EmuJ_000099600	expressed protein	pathogen_EMU_contig_62145	+	111934	112255	1	111934,	112255,	321	113.05	27.13	26.69	16.16	51.71	0.142493	0.937645		0.25365	0.490888		0.533301	0.88717
EmuJ_000099700	epidermal growth factor receptor kinase	pathogen_EMU_contig_62145	+	112265	118251	11	112265,113143,115412,115912,116418,116648,117003,117346,117591,117802,118079,	112300,113414,115571,116004,116474,116927,117169,117514,117724,117894,118251,	1623	273.81	97.63	134.33	155.73	123.08	0.315356	1		0.391855	0.627995		0.728816	0.95755
EmuJ_000099800	splicing factor arginine:serine rich	pathogen_EMU_contig_62145	-	118817	121248	6	118817,119539,119783,119929,120677,121098,	119331,119708,119898,120079,121067,121248,	1488	78.48	33.23	161.12	114.01	28.31	0.276336	1		0.991323	0.998122		0.284805	0.72797
EmuJ_000099900	histone RNA hairpin binding protein	pathogen_EMU_contig_62145	+	121882	124578	7	121882,122233,122471,123076,123725,124187,124465,	122004,122441,122651,123318,124016,124273,124578,	1242	19.4	6.72	32.8	8.35	5.93	0.370634	1		0.201171	0.430493		0.0480055	0.309335
EmuJ_000100000	RER1 retention in endoplasmic reticulum 1	pathogen_EMU_contig_62145	-	125525	126309	6	125525,125696,125872,125982,126105,126243,	125606,125832,125948,126076,126210,126309,	558	80.08	65.71	103.7	96.16	72.65	0.792529	1		0.720476	0.864871		1	1
EmuJ_000100100	conserved hypothetical protein	pathogen_EMU_contig_62145	-	127601	142756	4	127601,135237,137369,141639,	131002,135658,137404,142756,	4974	23.86	6.44	19.52	16.35	13.34	0.940714	1		0.796538	0.904027		0.892024	0.987386
EmuJ_000100200	GTP binding protein SAR1b	pathogen_EMU_contig_62145	+	148235	148870	2	148235,148590,	148555,148870,	600	80.96	117.23	138.05	176	153.28	0.662844	1		0.871646	0.943577		0.5764	0.904715
EmuJ_000100400	tyrosine protein phosphatase non receptor type	pathogen_EMU_contig_62145	-	150610	161409	10	150610,151376,152640,153978,156751,157432,159316,160619,161040,161389,	150823,151637,152922,154212,156826,157594,159451,160908,161358,161409,	1989	52.13	18.84	38.13	46.99	60.94	0.638071	1		0.541225	0.745814		0.348476	0.781121
EmuJ_000100500	Endonuclease G	pathogen_EMU_contig_62145	-	162624	163996	4	162624,162945,163358,163628,	162874,163058,163530,163996,	903	34.68	17.36	70.35	59.42	48.27	0.307594	1		0.294867	0.535119		0.900583	0.98855
EmuJ_000100600	ran GTPase activating protein 1	pathogen_EMU_contig_62145	-	164518	167375	7	164518,165175,165796,166505,166720,166946,167143,	165012,165544,166334,166679,166915,167113,167375,	2169	57.86	15.02	56.47	26.33	37.34	0.798077	1		0.675945	0.834876		0.54717	0.892698
EmuJ_000100700	expressed protein	pathogen_EMU_contig_62145	-	167796	168084	1	167796,	168084,	288	56.56	72.81	49.02	66.11	64.13	0.253595	1		0.513662	0.724674		0.523834	0.882207
EmuJ_000100800	expressed conserved protein	pathogen_EMU_contig_62145	-	177697	178768	1	177697,	178768,	1071	1.94	1.44	0.57	14.54	19.6	0.0903675	0.811598		0.00298305	0.0210167	DOWN	0.000843659	0.0220443	DOWN
EmuJ_000100900	CDP diacylglycerol inositol	pathogen_EMU_contig_62145	-	180326	181833	6	180326,180804,180973,181090,181468,181793,	180508,180886,181055,181244,181603,181833,	675	53.64	29.34	58.14	33.33	53.09	0.893836	1		0.770776	0.890179		0.920353	0.991175
EmuJ_000101000	transcription initiation factor TFIID subunit 2	pathogen_EMU_contig_62145	+	183049	188901	6	183049,183520,185097,185668,186490,188898,	183199,184858,185523,186085,187678,188901,	3522	23.81	4.68	27.15	32.44	17.13	0.498069	1		0.335235	0.572602		0.900441	0.98855
EmuJ_000101100	interferon regulatory factor	pathogen_EMU_contig_62145	+	193620	195910	3	193620,194113,195529,	193935,195217,195910,	1800	94.87	28.05	72.31	51.93	35.47	0.79846	1		0.325977	0.564916		0.579592	0.906075
EmuJ_000101200	homeobox	pathogen_EMU_contig_62145	-	196818	197668	3	196818,197291,197626,	197121,197468,197668,	522	6.22	1.7	2.72	0	0.93	0.506887	1		0.0305103	0.124587		0.214642	0.667653
EmuJ_000101300	cyclic nucleotide phosphodiesterase	pathogen_EMU_contig_62145	-	200601	204332	9	200601,200904,201105,201392,201769,202220,202845,203522,203943,	200751,201026,201322,201476,201853,202481,203157,203754,204332,	1851	39.14	12.57	52.88	28.05	9.12	0.516828	1		0.320973	0.560959		0.137036	0.557067
EmuJ_000101400	hypothetical protein	pathogen_EMU_contig_62145	+	212320	213502	4	212320,213021,213139,213367,	212400,213079,213328,213502,	462	1.23	0.23	1.08	0	0.17	NA	NA		NA	NA		NA	NA
EmuJ_000101500	dual specificity	pathogen_EMU_contig_62145	-	213604	215836	2	213604,214623,	214425,215836,	2034	1.06	0.05	1.29	0.85	0.27	0.42112	1		0.956405	0.982819		0.463607	0.860839
EmuJ_000101600	histone lysine N methyltransferase MLL3	pathogen_EMU_contig_62145	-	220760	236769	30	220760,220929,221700,222099,222764,223227,223783,224301,224948,225499,226416,226773,227597,228461,228653,229134,229473,229615,229831,230730,232100,232439,233271,234208,234801,234978,235221,235647,236156,236754,	220792,221592,222025,222597,223100,223578,224188,224862,225337,226334,226694,227152,227939,228566,228902,229321,229544,229708,230140,231084,232355,232604,233727,234523,234915,235180,235574,235891,236287,236769,	9012	32.86	4.39	16.36	27.85	17.09	0.65881	1		0.755542	0.882449		0.497389	0.869059
EmuJ_000101700	Seven cysteines N terminal	pathogen_EMU_contig_62145	+	239879	242349	3	239879,240122,242068,	240089,240213,242349,	582	50.2	19.53	54.67	5.94	26.09	0.881853	1		0.173955	0.393973		0.191402	0.635435
EmuJ_000101800	dnaJ subfamily A	pathogen_EMU_contig_62145	+	244553	245846	4	244553,244721,245043,245312,	244688,245007,245279,245846,	1191	1264.3	1161.91	1181.84	1157.08	1161.98	0.433325	1		0.489473	0.704855		0.802383	0.970922
EmuJ_000101900	coiled coil domain containing protein 149	pathogen_EMU_contig_62145	-	247496	249384	8	247496,248426,248541,248758,249030,249156,249307,249381,	247547,248499,248690,248986,249126,249270,249349,249384,	756	86.03	82.19	89.57	70.97	32.55	0.457362	1		0.0951662	0.269367		0.52508	0.882493
EmuJ_000102000	nucleoprotein TPR	pathogen_EMU_contig_62145	+	250326	260627	27	250326,250516,250933,251088,251263,251505,251822,252722,253070,253765,254134,254489,254912,255117,255561,256475,256771,256994,257314,257721,258202,258674,259190,259488,259992,260406,	250480,250896,251047,251232,251432,251753,252648,252946,253638,254047,254409,254711,255031,255403,255746,256655,256905,257143,257629,258106,258574,258925,259395,259908,260127,260627,	6963	53.46	7.64	45.72	44.25	30.46	0.751864	1		0.73967	0.875803		0.965248	1
EmuJ_000102100	Zinc finger MYND type	pathogen_EMU_contig_62145	-	261064	263060	9	261064,261384,261996,262402,262598,262735,262903,263002,	261168,261726,262297,262560,262701,262870,262968,263060,	1266	55.72	28.29	49.82	17.77	15.71	0.679583	1		0.022482	0.0987592		0.122911	0.52434
EmuJ_000102200	snRNA activating protein complex subunit 4	pathogen_EMU_contig_62145	+	263925	271309	14	263925,264242,264376,264868,265175,265728,266197,266634,267397,268110,268757,269130,269847,271128,	264210,264330,264795,265102,265653,265997,266449,266919,267643,268415,268819,269302,269949,271309,	3378	26.84	4.09	22.22	11.27	14.44	0.80153	1		0.736	0.873871		0.59587	0.910078
EmuJ_000102300	expressed conserved protein	pathogen_EMU_contig_62145	-	330995	338626	2	330995,338124,	332749,338626,	2256	0.41	0.17	5.76	154.24	130.9	1.41138e-05	0.00130983	DOWN	1.59131e-18	4.14461e-16	DOWN	1.77144e-05	0.00133669	DOWN
EmuJ_000102400	stem cell tumor	pathogen_EMU_contig_62145	-	339997	348776	8	339997,340259,341099,343947,344656,346740,347929,348647,	340164,340355,341216,344038,344757,347017,348169,348776,	1218	48.59	8.8	31.06	9.94	18.94	0.840732	1		0.241551	0.479388		0.440065	0.845772
EmuJ_000102500	discoidin domain receptor	pathogen_EMU_contig_62145	+	350881	386141	11	350881,359228,361749,367485,370517,370737,372987,379035,382970,384563,385773,	350972,359340,361903,367569,370668,371106,373260,379116,383429,384944,386141,	2523	4.38	0.54	2.01	8.23	16.48	0.6612	1		0.0128198	0.0659702		0.0290007	0.225433
EmuJ_000102600	elongation factor tu (ef tu)	pathogen_EMU_contig_62145	-	387239	388970	7	387239,387414,387742,388097,388686,388861,388949,	387350,387591,388015,388651,388825,388912,388970,	1326	178.28	115.28	369.62	246.76	318.82	0.460696	1		0.441423	0.66591		0.922832	0.99147
EmuJ_000102700	bicaudal d protein	pathogen_EMU_contig_62145	+	390945	397550	7	390945,391149,392483,394025,395589,396440,397544,	391095,391482,392630,394226,395841,396644,397550,	1293	6.55	1.29	12.02	13.38	8.67	0.231306	1		0.146177	0.352414		0.939929	0.995016
EmuJ_000102800	expressed protein	pathogen_EMU_contig_62145	-	397556	397760	1	397556,	397760,	204	0.49	0.19	2.74	0	0.34	NA	NA		NA	NA		NA	NA
EmuJ_000103000	transmembrane protein 188	pathogen_EMU_contig_62145	-	410047	410993	3	410047,410322,410972,	410248,410514,410993,	414	0.04	0	0	0	0	NA	NA		NA	NA		NA	NA
EmuJ_000103100	transketolase	pathogen_EMU_contig_62145	+	411952	415423	7	411952,412347,412722,413247,414518,414948,415247,	412270,412637,413053,413569,414733,415174,415423,	1878	0.93	0	0.01	0	4.06	0.0796849	0.764104		0.111418	0.296698		0.0235482	0.198879
EmuJ_000103200	hypothetical protein	pathogen_EMU_contig_62145	-	420562	420763	1	420562,	420763,	201	0	0	0	0	0	NA	NA		NA	NA		NA	NA
EmuJ_000103300	hypothetical protein	pathogen_EMU_contig_62145	+	433390	433591	1	433390,	433591,	201	0	0	0	0	0	NA	NA		NA	NA		NA	NA
EmuJ_000103400	transketolase	pathogen_EMU_contig_62145	-	438730	442201	7	438730,438979,439420,440584,441100,441516,441883,	438906,439205,439635,440906,441431,441806,442201,	1878	0.03	0	0	0	0.1	NA	NA		NA	NA		NA	NA
EmuJ_000103500	transmembrane protein 188	pathogen_EMU_contig_62145	+	443160	444106	3	443160,443639,443905,	443181,443831,444106,	414	0.55	0	0	0	0.33	NA	NA		NA	NA		NA	NA
EmuJ_000103600	conserved hypothetical protein	pathogen_EMU_contig_62145	-	459869	465125	7	459869,460655,461302,461904,462419,464411,465056,	460620,461221,461617,462270,462813,464971,465125,	3021	0.01	0	0.07	9.16	12.25	0.0300997	0.466459		7.76072e-13	7.39612e-11	DOWN	2.18077e-05	0.00161537	DOWN
EmuJ_000103700	conserved hypothetical protein	pathogen_EMU_contig_62145	-	471516	481320	5	471516,472951,476535,480495,481253,	471723,473258,476751,481222,481320,	1524	0.17	0.03	0.53	38.62	40.43	0.0552639	0.652118		1.23259e-14	1.80945e-12	DOWN	2.9817e-06	0.000359317	DOWN
EmuJ_000103800	histone deacetylase 8	pathogen_EMU_contig_62145	-	482314	484556	5	482314,482566,483420,483851,484362,	482492,482879,483748,484059,484556,	1221	51.73	20.44	103.66	43.94	50.31	0.21312	1		0.80539	0.908488		0.306314	0.747611
EmuJ_000103900	transcription regulator	pathogen_EMU_contig_62145	+	485576	485895	3	485576,485671,485801,	485636,485766,485895,	249	34.45	58.03	86.46	111.24	71.2	0.997484	1		0.735933	0.873871		0.792231	0.96994
EmuJ_000104000	wnt family member wnt11 2	pathogen_EMU_contig_62145	-	486202	490074	6	486202,486480,486865,487295,488191,489994,	486386,486650,487000,487726,488454,490074,	1263	0.28	0.13	1.67	0	14.03	0.0833224	0.78192		0.000527027	0.00519562	DOWN	0.161229	0.594574
EmuJ_000104100	dynein light chain	pathogen_EMU_contig_62145	+	495602	496444	2	495602,496365,	495793,496444,	270	815.25	1096.48	471.22	403.96	332.29	0.0843046	0.785007		0.0173795	0.0818203		0.923003	0.99147
EmuJ_000104200	expressed conserved protein	pathogen_EMU_contig_62145	+	498099	504880	9	498099,498826,499013,501684,503294,503518,503734,503992,504493,	498336,498938,499136,501784,503437,503668,503860,504414,504880,	1800	135.1	56.98	77.26	99.06	68.55	0.360385	1		0.516684	0.727285		0.679318	0.945618
EmuJ_000104300	alpha adducin	pathogen_EMU_contig_62145	+	506052	515273	12	506052,506568,506940,509476,509749,510800,511920,512586,512835,514250,514920,515177,	506257,506720,507034,509607,509992,511044,512188,512660,513048,514370,514988,515273,	1908	127.16	23.43	83.61	161.5	268.89	0.865251	1		0.0662743	0.212678		0.12135	0.521715
EmuJ_000104400	TRAF3 interacting protein 1	pathogen_EMU_contig_62145	+	518228	520746	10	518228,518468,518607,518857,519283,519400,519598,520034,520239,520586,	518438,518568,518735,519083,519332,519460,519831,520117,520463,520746,	1473	1.86	0.25	2.98	0	0.09	0.319449	1		0.0141776	0.0709673		0.00401533	0.0634699
EmuJ_000104500	expressed conserved protein	pathogen_EMU_contig_62145	+	521621	522693	2	521621,522361,	521724,522693,	435	79.01	37.17	45.95	87.54	54.13	0.345154	1		0.964938	0.986236		0.375057	0.797559
EmuJ_000104600	kelch protein 12	pathogen_EMU_contig_62145	-	524276	531313	11	524276,524730,525236,525990,526327,527205,528508,528811,530347,530865,531273,	524657,525160,525884,526251,526526,527398,528730,528961,530719,531035,531313,	3066	41.99	5.44	24.13	38.39	28.9	0.793723	1		0.500411	0.713837		0.433832	0.842261
EmuJ_000104650		pathogen_EMU_contig_62145	-	532269	535142	12	532269,532786,532941,533562,533767,533958,534285,534419,534769,535125,	532501,532869,533294,533728,533919,534239,534349,534606,534872,535142,	1638	5.53	1.83	6.83	2.11	3.88	0.6869	1		0.709198	0.857452		0.482076	0.864156
EmuJ_000104700	Serine:threonine protein kinase PLK4	pathogen_EMU_contig_62145	-	542457	548585	10	542457,543855,544352,545219,545597,545757,546697,546920,547209,548540,	542973,544123,545080,545505,545683,545870,546809,547016,547305,548585,	2346	12.86	1.66	7.86	2.94	1.27	0.924562	1		0.075437	0.23265		0.145081	0.569185
EmuJ_000104800	protein sel 1 1	pathogen_EMU_contig_62145	+	549941	553274	10	549941,550109,551161,551635,551910,552122,552393,552552,552803,553124,	549982,550389,551563,551867,552059,552288,552468,552725,552935,553274,	1800	44.56	21.13	65.05	41.35	93.93	0.636532	1		0.263426	0.502339		0.662038	0.938206
EmuJ_000104900	leucyl tRNA synthetase	pathogen_EMU_contig_62145	-	553508	560822	17	553508,553902,554243,554749,555401,556265,556557,557260,557487,557845,558137,558586,559176,559619,559876,560020,560243,	553726,554137,554516,554934,555618,556356,556756,557324,557776,558054,558299,558859,559404,559800,559944,560197,560822,	3648	114.66	18.5	60.81	182.71	133.1	0.67128	1		0.135226	0.335633		0.127199	0.532703
EmuJ_000105000	mixed lineage leukemia protein mll	pathogen_EMU_contig_62145	+	562766	570209	16	562766,563020,564504,565097,565623,565976,566469,566971,567369,567607,568410,569281,569663,570035,	562928,563887,565024,565371,565894,566138,566709,567268,567528,568105,569071,569592,569921,570209,	4854	31.9	4.63	13.25	19.97	7.42	0.444264	1		0.529048	0.736662		0.790295	0.969672
EmuJ_000105100	expressed conserved protein	pathogen_EMU_contig_62145	+	572530	573109	1	572530,	573109,	579	23.02	39.49	36.33	17.92	25.25	0.540991	1		0.213031	0.44628		0.688152	0.946779
EmuJ_000105200	zinc finger RAD18 domain containing protein	pathogen_EMU_contig_62145	+	574977	576766	6	574977,575397,575483,575629,575938,576389,	575361,575442,575558,575798,576049,576766,	1161	55.41	9.31	34.34	40.25	32.04	0.806584	1		0.878867	0.946761		0.718543	0.954656
EmuJ_000105300	tRNA threonylcarbamoyladenosine	pathogen_EMU_contig_62145	-	577343	578825	4	577343,577700,578059,578591,	577586,577977,578313,578825,	1008	12.71	4.14	31.41	0	28.99	0.265625	1		0.514327	0.725107		0.578832	0.906075
EmuJ_000105400	MRG binding protein	pathogen_EMU_contig_62145	-	579324	580075	3	579324,579670,579889,	579596,579836,580075,	624	137.4	112.99	94.82	99.87	57.74	0.205119	1		0.103904	0.285542		1	1
EmuJ_000105500	conserved hypothetical protein	pathogen_EMU_contig_62145	+	582754	583777	1	582754,	583777,	1023	0	0	0.02	0	0.2	NA	NA		NA	NA		NA	NA
EmuJ_000105600	pdz domain containing protein	pathogen_EMU_contig_62145	+	590138	593385	4	590138,590414,590835,592797,	590319,590534,590879,593385,	933	18.45	18.1	17.71	53.8	32.62	0.413052	1		0.375705	0.613809		0.147988	0.574304
EmuJ_000105700	expressed conserved protein	pathogen_EMU_contig_62145	+	595581	598703	4	595581,596031,596635,598506,	595927,596270,596948,598703,	1095	27.92	37.67	28.51	34.77	53.41	0.283617	1		0.876122	0.945712		0.342779	0.777454
EmuJ_000105800	expressed protein	pathogen_EMU_contig_62145	+	601925	602607	2	601925,602442,	601997,602607,	237	48.05	26.79	31.01	0	29.24	0.556552	1		0.180929	0.403494		0.622889	0.922504
EmuJ_000105900	dynamin	pathogen_EMU_contig_62145	-	602804	616638	18	602804,602902,603557,604760,605074,605859,606112,606681,607010,609144,610581,611123,612092,614858,615449,615879,616215,616400,	602811,602947,603692,604975,605236,605913,606259,606927,607124,609196,610739,611262,612160,614994,615753,616182,616365,616638,	2673	173.61	25.95	68.78	55.05	81.32	0.432869	1		0.512044	0.723403		0.780498	0.968605
EmuJ_000106000	E3 ubiquitin protein ligase TRIP12	pathogen_EMU_contig_62145	+	618409	635741	27	618409,618539,618643,619055,619244,622418,623099,623917,624794,625778,627173,627915,628262,628612,629428,629722,630407,630834,631713,632148,632966,633576,633855,634181,634539,634966,635547,	618468,618567,619002,619169,619537,622921,623429,624211,624900,625959,627240,628193,628530,628820,629642,630200,630590,631272,632076,632664,633500,633774,634104,634469,634890,635474,635741,	7602	22.32	3.19	9.99	15.71	18.78	0.501232	1		0.548114	0.750589		0.263984	0.712827
EmuJ_000106100	conserved hypothetical protein	pathogen_EMU_contig_62145	-	641017	641344	1	641017,	641344,	327	0	0	0.09	0	0	NA	NA		NA	NA		NA	NA
EmuJ_000106200	para nitrobenzyl esterase	pathogen_EMU_contig_62145	-	643260	645123	1	643260,	645123,	1863	65.38	34.4	108.13	30.66	5.88	0.578489	1		0.0218565	0.0968346		0.0104795	0.122266
EmuJ_000106300	tRNA (adenine N(1)) methyltransferase	pathogen_EMU_contig_62145	+	647869	650178	9	647869,648027,648313,648559,649112,649293,649395,649515,649914,	647952,648265,648480,648773,649214,649321,649434,649853,650178,	1473	34.95	10.12	69.25	35.25	31.59	0.147427	0.94226		0.551416	0.752685		0.357401	0.783882
EmuJ_000106400	egf domain protein	pathogen_EMU_contig_62145	+	651144	656939	5	651144,652216,652520,653899,656922,	651223,652336,653282,653968,656939,	1047	0.33	0.8	2.47	0	1.81	0.400544	1		0.858545	0.937296		0.528704	0.885827
EmuJ_000106500	exostosin 3	pathogen_EMU_contig_62145	+	663074	668859	16	663074,664245,664805,665625,666441,667525,667804,668501,668700,	663632,664539,665121,665655,666599,667653,667949,668630,668859,	1917	154.2	87.72	90.44	34.31	1.22	0.480621	1		0.00511553	0.0321422	UP	0.0750649	0.401374
EmuJ_000106600	homeobox protein SIX6	pathogen_EMU_contig_62145	+	685226	686778	2	685226,686237,	685855,686778,	1170	0	0	0.04	0	0.09	NA	NA		NA	NA		NA	NA
EmuJ_000106700	hypothetical protein	pathogen_EMU_contig_62145	-	691451	691706	1	691451,	691706,	255	0	0	0	0	0	NA	NA		NA	NA		NA	NA
EmuJ_000106800	monocarboxylate transporter	pathogen_EMU_contig_62145	-	696658	698143	1	696658,	698143,	1485	0	0	0	0	0	NA	NA		NA	NA		NA	NA
EmuJ_000106900	hypothetical protein	pathogen_EMU_contig_62145	+	716256	720824	4	716256,719140,720143,720536,	716509,719365,720319,720824,	942	18.56	6.41	7.16	36.75	65.24	0.211447	1		0.0191332	0.0884269		0.00564083	0.0806089
EmuJ_000107000	transmembrane emp24 domain containing protein	pathogen_EMU_contig_62145	+	722773	723613	5	722773,722946,723100,723287,723463,	722906,723053,723202,723383,723613,	588	179.31	227.46	271.88	153.09	125.11	0.655587	1		0.146022	0.352146		0.450331	0.853591
EmuJ_000107110	expressed conserved protein	pathogen_EMU_contig_62145	-	723838	724399	4	723838,724168,	724093,724399,	486	93.43	96.23	138.62	185.22	134.85	0.772935	1		0.754886	0.882303		0.594966	0.910078
EmuJ_000107120	expressed conserved protein	pathogen_EMU_contig_62145	-	724478	725065	2	724478,725025,	724993,725065,	555	58.57	60.75	101.89	109.17	64.21	0.976672	1		0.985661	0.995062		0.991325	1
EmuJ_000107200	2 amino 3 ketobutyrate coenzyme A ligase	pathogen_EMU_contig_62145	-	728672	730331	6	728672,728906,729053,729507,729949,730309,	728830,728985,729435,729914,730167,730331,	1266	204.46	106.01	258.85	418.45	399.61	0.874813	1		0.150342	0.359238		0.329566	0.770387
EmuJ_000107300	lachesin	pathogen_EMU_contig_62145	-	741266	749065	7	741266,741555,741905,742340,744682,745442,748960,	741475,741852,742085,742469,744994,745665,749065,	1455	0.06	0	0.12	2.37	0.03	NA	NA		NA	NA		NA	NA
EmuJ_000107400	uncharacterized sodium dependent transporter	pathogen_EMU_contig_62145	-	757229	762215	12	757229,757893,758117,758457,758618,760204,760552,760789,761050,761215,761606,762131,	757376,758008,758269,758549,758758,760339,760715,760991,761165,761399,761772,762215,	1695	2.76	0.79	2.18	0	0.56	0.954635	1		0.043144	0.158627		0.0893793	0.439354
EmuJ_000107600	sodium dependent neurotransmitter transporter	pathogen_EMU_contig_62145	-	765767	770131	12	765767,766479,766692,766917,767091,767926,768136,768374,768655,768917,769665,770089,	765974,766597,766844,767009,767231,768061,768299,768576,768770,769101,769831,770131,	1716	10.34	13.7	27.2	44.38	60.29	0.729978	1		0.0414894	0.154312		0.204707	0.655183
EmuJ_000107700	uncharacterized sodium dependent transporter	pathogen_EMU_contig_62145	-	779155	781163	4	779155,780181,780443,781031,	779301,780295,780603,781163,	552	23.85	10.19	56.59	12.53	7.91	0.234698	1		0.270575	0.510264		0.0368507	0.263303
EmuJ_000107800	Learning associated protein 18	pathogen_EMU_contig_62145	-	784594	784966	2	784594,784785,	784743,784966,	330	827.09	1368.78	788.96	382.96	567.24	0.219346	1		0.0367688	0.143416		0.66884	0.941426
EmuJ_000107900	AP 1 complex subunit sigma 2	pathogen_EMU_contig_62145	+	785624	786202	4	785624,785839,785982,786157,	785806,785948,786120,786202,	474	362.06	376.18	368.01	434.64	225.27	0.427405	1		0.361003	0.597405		0.938798	0.994793
EmuJ_000108100	ankyrin repeat containing protein C20orf12	pathogen_EMU_contig_62145	-	786944	795655	15	786944,787354,789139,789283,789564,790065,790904,791411,791932,792310,792528,793159,793719,794945,795386,	786986,787429,789208,789399,789835,790169,791153,791853,792149,792429,792597,793256,793751,795045,795655,	2271	9.66	2.11	9.92	7.62	3.91	0.699082	1		0.845825	0.931174		0.592829	0.910078
EmuJ_000108200	e3 ubiquitin protein ligase parkin	pathogen_EMU_contig_62145	-	796024	797233	1	796024,	797233,	1209	12.44	4.86	10.79	10.01	9.55	0.869905	1		0.964398	0.986014		0.911278	0.990547
EmuJ_000108300	carbonic anhydrase	pathogen_EMU_contig_62145	+	811919	827494	9	811919,814994,819155,819532,820415,823880,824563,827323,827471,	812040,815173,819338,819628,820482,824035,824689,827363,827494,	990	0.12	0.02	0.47	0	0.29	NA	NA		NA	NA		NA	NA
EmuJ_000108400	supervillin	pathogen_EMU_contig_62145	+	836911	843403	4	836911,841186,843008,843260,	837374,842657,843178,843403,	2247	38.94	7.22	23.11	13.09	11.85	0.714866	1		0.209251	0.441833		0.498217	0.869564
EmuJ_000108450	supervillin	pathogen_EMU_contig_62145	+	845859	865681	21	845859,846613,847692,847866,849425,849909,852282,852538,853029,853252,854262,855313,858952,859817,860401,860713,861301,863496,864778,865294,865594,	845876,846792,847782,847934,849562,850139,852462,852856,853175,853409,854417,855635,859125,859907,860628,860856,861520,863910,864891,865450,865681,	3621	129.05	15.94	28.88	42.07	22.44	0.14979	0.944917		0.153218	0.362994		0.708426	0.952037
EmuJ_000108550	supervillin	pathogen_EMU_contig_62145	+	867897	872299	31	867930,869157,869300,869676,870080,870958,871749,872194,	868132,869257,869429,869800,870287,871078,871851,872299,	1089	196.07	75.27	99.23	50.87	3.9	0.429004	1		0.00625129	0.0374706	UP	0.111709	0.497951
EmuJ_000108600	translocon associated protein gamma subunit	pathogen_EMU_contig_62145	-	872565	873739	5	872565,872810,872978,873111,873600,	872650,872939,873071,873238,873739,	573	320.8	386	227.2	132.93	66.78	0.163267	0.957314		0.00381382	0.0255118	UP	0.316912	0.757335
EmuJ_000108700	katanin p60 ATPase containing subunit A1	pathogen_EMU_contig_62145	+	874270	879828	7	874270,874521,874907,875907,876317,878103,879629,	874435,874822,875197,876193,876455,878230,879828,	1506	37.05	6.1	20.97	16.08	17	0.729574	1		0.622968	0.800039		1	1
EmuJ_000108800	expressed conserved protein	pathogen_EMU_contig_62145	-	886006	886399	2	886006,886386,	886218,886399,	225	4.93	6.93	17.77	2269.86	2089.42	0.462303	1		1.63609e-13	1.80956e-11	DOWN	7.69901e-07	0.000141277	DOWN
EmuJ_000108900	serine:threonine protein kinase N2	pathogen_EMU_contig_62145	+	887881	888784	4	888322,888682,	888538,888784,	318	189.55	104.11	61.72	10.88	2.92	0.0748469	0.742515		7.96027e-07	1.76569e-05	UP	0.00415786	0.0648081
EmuJ_000109000	expressed protein	pathogen_EMU_contig_62145	-	893701	894094	2	893701,894081,	893910,894094,	222	2618.1	1502.43	129.77	85.76	1.21	0.0145014	0.31306		2.51194e-05	0.000374887	UP	0.272439	0.719552
EmuJ_000109100	serine:threonine protein kinase N2	pathogen_EMU_contig_62145	+	897955	913211	14	897955,898152,898548,899820,904903,905973,907783,908608,910362,911424,911744,912344,912728,913064,	898118,898382,898821,900256,905162,906128,908082,908674,910774,911678,911896,912564,912977,913211,	3315	75.89	10.61	40.28	60.57	86.66	0.716851	1		0.328785	0.566917		0.272259	0.719552
EmuJ_000109200	serine:threonine protein kinase N2	pathogen_EMU_contig_62145	+	918255	937554	25	918255,920025,922002,924527,925601,926507,927347,927586,927830,928391,928749,929263,931614,932539,933047,933642,933863,934254,934715,934932,935511,935901,936120,936982,937425,	918300,920130,922135,924671,925775,926612,927476,927742,928001,928490,928893,929401,931749,932635,933227,933786,933971,934389,934844,935052,935786,936053,936340,937231,937554,	3615	0.3	0.09	1.61	0	7.88	0.0707046	0.733017		0.00201216	0.0152546	DOWN	0.329923	0.770931
EmuJ_000109300	son of sevenless 1	pathogen_EMU_contig_62145	+	942256	966805	21	942256,943144,943362,944100,946838,947915,951535,953341,953907,954339,954491,954722,955674,956165,959212,961516,962138,962818,963669,965836,966668,	942557,943317,943431,944472,947000,948326,951848,953626,954280,954414,954654,954958,955936,956303,959395,961858,962291,963026,964044,966070,966805,	4965	5.9	0.66	6.7	13.24	5.25	0.434684	1		0.0976134	0.274132		0.551714	0.895564
EmuJ_000109400	phd:f box containing protein	pathogen_EMU_contig_62145	-	966930	974453	14	966930,967979,968139,970282,971385,971587,971944,972197,972377,972631,972928,973277,973803,974391,	967158,968074,968277,970411,971504,971823,972042,972304,972528,972740,973145,973448,974106,974453,	2163	29.85	5.64	10.76	17.6	4.86	0.333247	1		0.342927	0.579003		0.839961	0.976685
EmuJ_000109500	3 ketodihydrosphingosine reductase	pathogen_EMU_contig_62145	-	975693	978348	4	975693,976480,977191,978329,	976026,976854,977497,978348,	1032	17.97	2.88	14.36	48.64	44.47	0.866549	1		0.0108485	0.0581996		0.0736433	0.397171
EmuJ_000109600	E3 ubiquitin protein ligase TRIM9	pathogen_EMU_contig_62145	+	980405	996021	6	980405,988110,992969,993641,995332,995857,	981461,988206,993203,993897,995383,996021,	1857	0.01	0.01	0.04	0	0.95	NA	NA		NA	NA		NA	NA
EmuJ_000109700	E3 ubiquitin protein ligase TRIM9	pathogen_EMU_contig_62145	+	996459	1009596	3	996459,999497,1009186,	996541,999725,1009596,	720	0.09	0	0.51	0	1.25	NA	NA		NA	NA		NA	NA
EmuJ_000109900	Myosin regulatory light chain	pathogen_EMU_contig_62145	+	1021097	1023811	5	1021097,1022913,1023200,1023533,1023715,	1021109,1023066,1023457,1023582,1023811,	567	10.47	11.71	75.69	33.58	124.23	0.055515	0.653335		0.00913232	0.0510626		0.712524	0.952739
EmuJ_000110000	expressed protein	pathogen_EMU_contig_62145	+	1023823	1024244	1	1023823,	1024244,	421	9.19	12.92	64.01	32.89	160.9	0.12938	0.91392		0.00799602	0.0460484	DOWN	0.440637	0.846467
EmuJ_000110300	chloride intracellular channel exc 4	pathogen_EMU_contig_62145	-	1026172	1027766	2	1026172,1027316,	1026625,1027766,	903	522.66	468.23	693.05	366.19	663.21	0.797169	1		0.635528	0.808071		0.901853	0.988574
EmuJ_000110400	Rho GTPase activation protein	pathogen_EMU_contig_62145	-	1028034	1029380	5	1028034,1028151,1028398,1029170,1029349,	1028068,1028264,1028590,1029283,1029380,	483	2.87	3.14	4.78	0	0.64	0.959679	1		0.0222642	0.0981228		0.0478021	0.309011
EmuJ_000110500	aldo keto reductase	pathogen_EMU_contig_62145	-	1035065	1040776	8	1035065,1035620,1036066,1039650,1040266,1040348,1040501,1040701,	1035078,1035703,1036220,1039871,1040317,1040465,1040669,1040776,	882	158.32	88.84	301.48	3.92	1.71	0.422704	1		7.5431e-11	4.89079e-09	UP	1.58984e-11	3.20909e-08	UP
EmuJ_000110600	Aspartate ornithine carbamoyltransferase	pathogen_EMU_contig_62145	-	1043293	1057417	53	1043293,1043453,1044053,1044258,1044738,1045004,1045182,1045313,1045471,1045701,1045867,1046551,1046700,1046898,1047576,1047705,1047874,1048289,1048662,1048905,1049117,1049423,1049742,1049946,1050158,1050281,1050446,1050761,1051006,1051215,1051443,1051805,1051994,1052154,1052323,1052483,1052732,1052836,1053067,1053235,1053384,1053534,1055100,1055276,1055388,1055583,1055939,1056048,1056240,1056904…	1043370,1043774,1044176,1044579,1044924,1045059,1045238,1045397,1045630,1045800,1046135,1046631,1046814,1047054,1047622,1047749,1047937,1048364,1048749,1049038,1049155,1049507,1049826,1050079,1050196,1050329,1050530,1050845,1051139,1051319,1051527,1051925,1052081,1052220,1052404,1052637,1052761,1052923,1053151,1053307,1053459,1053708,1055200,1055314,1055454,1055670,1055966,1056166,1056278,1057022…	5205	21.07	5.84	10.85	10.3	3.41	0.429609	1		0.113917	0.30107		0.607855	0.914777
EmuJ_000110700	ATP dependent RNA helicase DDX31	pathogen_EMU_contig_62145	-	1059288	1063093	9	1059288,1059748,1060544,1061475,1061733,1061986,1062253,1062706,1063039,	1059409,1060074,1060865,1061649,1061942,1062222,1062673,1063008,1063093,	2163	18.21	3.93	22.51	4.79	7.11	0.48301	1		0.259888	0.497979		0.0968105	0.460063
EmuJ_000110800	4 Hydroxybutyrate coenzyme A transferase	pathogen_EMU_contig_62145	+	1066755	1069084	7	1066755,1067156,1067406,1067807,1068098,1068546,1069029,	1067122,1067366,1067595,1068023,1068236,1068805,1069084,	1434	7.74	1.91	9.04	4.82	21.09	0.634262	1		0.140418	0.343244		0.480365	0.864113
EmuJ_000110900	NSFL1 cofactor p47	pathogen_EMU_contig_62145	+	1072862	1075497	8	1072862,1073166,1073688,1073886,1074115,1074424,1074778,1075364,	1072970,1073366,1073770,1074047,1074359,1074690,1074838,1075497,	1254	70.36	16.31	46.53	81.45	79.33	0.736402	1		0.251021	0.489517		0.225032	0.676606
EmuJ_000111000	flotillin 2	pathogen_EMU_contig_62145	-	1076005	1081055	9	1076005,1076274,1077274,1078392,1079978,1080252,1080451,1080568,1081006,	1076044,1076647,1077456,1078545,1080182,1080416,1080531,1080650,1081055,	1326	14.96	4.28	25.27	54.83	35.6	0.271703	1		0.00721042	0.0423396	DOWN	0.252055	0.702554
EmuJ_000111100	neurogenic locus notch protein	pathogen_EMU_contig_62145	+	1085028	1091626	7	1085028,1085188,1089029,1089452,1089845,1090879,1091308,	1085111,1085375,1089274,1089576,1090105,1091162,1091626,	1500	15.23	32.7	20.13	3.46	9.08	0.299869	1		0.00756996	0.0441617	UP	0.222333	0.674097
EmuJ_000111210	protein cysteine N palmitoyltransferase	pathogen_EMU_contig_62145	-	1092678	1100987	20	1092678,1092920,1093747,1093904,1094278,1094534,1094712,1094907,1095098,1096984,1097105,1097911,1100704,	1092777,1093028,1093830,1093968,1094355,1094650,1094829,1095020,1095307,1097025,1097304,1097959,1100987,	1557	28.43	8.24	31.88	17.79	22.35	0.68519	1		0.994211	0.999492		0.693613	0.947266
EmuJ_000111220	putative zinc finger protein	pathogen_EMU_contig_62145	-	1102016	1105562	6	1102016,1103778,1103975,1104348,1104925,1105471,	1102237,1103934,1104278,1104511,1105203,1105562,	1212	25.28	1.71	12.56	0	30.06	0.916768	1		0.753404	0.881592		0.732321	0.95893
EmuJ_000111300	conserved hypothetical protein	pathogen_EMU_contig_62145	+	1108311	1109172	1	1108311,	1109172,	861	0	0	0.03	0	0	NA	NA		NA	NA		NA	NA
EmuJ_000111400	copine 9	pathogen_EMU_contig_62145	-	1122097	1142585	22	1122097,1124268,1128239,1129201,1130756,1133684,1134554,1134921,1135168,1135867,1135989,1136135,1136750,1136931,1137317,1137848,1138493,1139545,1140165,1140278,1141032,1142544,	1122670,1124376,1128313,1129259,1130859,1133812,1134630,1135089,1135230,1135921,1136062,1136159,1136798,1137036,1137421,1137877,1138558,1139625,1140193,1140382,1141108,1142585,	2181	23.15	12.17	5.63	0.79	0.05	0.0477374	0.613628		2.53686e-07	6.6073e-06	UP	0.00257237	0.0481314	UP
EmuJ_000111500	annexin	pathogen_EMU_contig_62145	-	1150237	1155843	9	1150237,1150573,1151064,1151209,1152833,1154573,1154666,1155578,1155755,	1150369,1150686,1151140,1151300,1152987,1154597,1154871,1155673,1155843,	978	2.35	1.15	5.72	113.29	86.38	0.184016	0.991562		7.20821e-11	4.77042e-09	DOWN	6.17543e-05	0.00369336	DOWN
EmuJ_000111600	solute carrier family 28	pathogen_EMU_contig_62145	-	1157000	1166003	12	1157000,1157782,1158613,1158946,1159148,1160896,1161188,1162021,1163045,1163665,1165097,1165931,	1157026,1157966,1158747,1159076,1159326,1161027,1161314,1162183,1163237,1163810,1165702,1166003,	2085	8.64	4.14	7.8	9.13	3.71	0.804598	1		0.679469	0.836732		0.919971	0.991175
EmuJ_000111700	complement C1q tumor necrosis factor	pathogen_EMU_contig_62145	-	1170524	1178849	3	1170524,1171728,1178497,	1170740,1171976,1178849,	816	0.88	0.62	1.05	0	0.08	NA	NA		NA	NA		NA	NA
EmuJ_000111800	zinc finger protein 236	pathogen_EMU_contig_62145	-	1190572	1194939	2	1190572,1191879,	1191724,1194939,	4212	11.84	0.83	5.16	17.67	13.02	0.669305	1		0.120484	0.310497		0.119174	0.516762
EmuJ_000111900	hypothetical protein	pathogen_EMU_contig_62145	+	1195576	1197649	6	1195576,1195665,1196169,1196326,1196441,1197556,	1195635,1196140,1196256,1196363,1196491,1197649,	801	22.04	14.39	57.24	41.06	10.52	0.310929	1		1	1		0.330681	0.7717
EmuJ_000112000	TWiK family of potassium channels protein 7	pathogen_EMU_contig_62145	-	1197696	1205645	5	1197696,1199116,1199764,1203166,1205632,	1198110,1199334,1199978,1203291,1205645,	984	5.27	2.59	29.81	0	18.92	0.0711818	0.734938		0.324182	0.563618		0.341522	0.776823
EmuJ_000112100	conserved hypothetical protein	pathogen_EMU_contig_62145	-	1222273	1225943	3	1222273,1224556,1225914,	1222653,1225719,1225943,	1572	34.47	6.01	18.92	15.41	4.91	0.705015	1		0.200158	0.429651		0.481283	0.864113
EmuJ_000112200	PKC activated phosphatase 1 inhibitor	pathogen_EMU_contig_62145	+	1241640	1242020	2	1241640,1241858,	1241823,1242020,	345	178.37	448.66	70.14	361.3	28.92	0.0384	0.543246		0.144009	0.349168		0.256517	0.707591
EmuJ_000112300	palmitoyltransferase ZDHHC8	pathogen_EMU_contig_62145	+	1264042	1265798	6	1264042,1264228,1264432,1264602,1264725,1264877,	1264195,1264401,1264535,1264694,1264837,1265798,	1554	46.46	4.65	17.48	14.47	18.61	0.483626	1		0.52635	0.73487		0.844442	0.977105
EmuJ_000112400	nischarin	pathogen_EMU_contig_62145	+	1266416	1278789	12	1266416,1267466,1268788,1270000,1273580,1274264,1275322,1275950,1276400,1276611,1277066,1277238,	1266542,1267553,1268977,1270049,1273676,1274332,1275418,1276046,1276541,1276998,1277195,1278789,	3015	23.84	11.99	25.18	32.15	20.44	0.896433	1		0.744357	0.877615		0.697504	0.947938
EmuJ_000112500	splicing factor 45	pathogen_EMU_contig_62145	+	1279107	1290144	7	1279107,1280362,1283331,1285504,1287746,1289040,1290034,	1279310,1280560,1283563,1285839,1287984,1289233,1290144,	1509	25.48	9.17	42.71	43.59	96.34	0.34631	1		0.0112994	0.0603383		0.253921	0.704484
EmuJ_000112700	cysteine and histidine rich protein 1	pathogen_EMU_contig_62145	-	1311505	1313991	2	1311505,1313505,	1312324,1313991,	1305	0	0	0	0	0	NA	NA		NA	NA		NA	NA
EmuJ_000112900	protocadherin alpha 6	pathogen_EMU_contig_62145	+	1340882	1358254	6	1340882,1349916,1352813,1355023,1357762,1358024,	1342949,1350374,1353954,1355117,1357947,1358254,	4175	0.04	0	0.04	0.82	0.11	NA	NA		NA	NA		NA	NA
EmuJ_000113000	tuftelin interacting protein 11	pathogen_EMU_contig_62145	+	1372150	1378308	9	1372150,1372577,1373070,1373302,1374294,1375721,1376067,1377592,1377990,	1372387,1373001,1373236,1373618,1374528,1375961,1376346,1377916,1378308,	2538	74.99	10.43	24.54	27.28	19.32	0.25854	1		0.232703	0.470062		0.842465	0.977066
EmuJ_000113100	caspase 2	pathogen_EMU_contig_62145	-	1378970	1380107	1	1378970,	1380107,	1137	34.45	9.24	20.67	9.12	21.09	0.634875	1		0.480935	0.697264		0.927621	0.991653
EmuJ_000113200	SWI:SNF related matrix associated actin	pathogen_EMU_contig_62145	+	1382394	1385386	6	1382394,1382465,1382571,1382841,1383547,1384943,	1382436,1382540,1382779,1383476,1384514,1385386,	2370	91.02	11.72	41.08	111.76	128.18	0.575415	1		0.127246	0.322165		0.0964781	0.459335
EmuJ_000113250		pathogen_EMU_contig_62145	-	1386146	1396491	20	1386146,1386791,1387222,1388927,1389699,1390200,1390940,1391217,1391466,1392071,1393111,1393569,1393733,1393855,1394594,1395753,1396215,1396385,	1386717,1387143,1387325,1389276,1389812,1390282,1391013,1391383,1392015,1392194,1393501,1393652,1393785,1394022,1394871,1395948,1396304,1396491,	3840	25.89	3.45	15.37	20.28	13.55	0.829061	1		0.802326	0.906785		0.681186	0.945831
EmuJ_000113300	ring and YY1 binding protein	pathogen_EMU_contig_62145	-	1397971	1400682	4	1397971,1399277,1399556,1400653,	1398640,1399458,1399907,1400682,	1230	55.42	4.92	15.99	30.95	47.88	0.311204	1		0.559809	0.756849		0.156536	0.587156
EmuJ_000113400	clathrin interactor 1	pathogen_EMU_contig_62145	+	1401232	1410410	10	1401232,1401313,1401738,1401914,1402262,1405310,1406029,1407105,1409831,1410336,	1401279,1401515,1401877,1402065,1402547,1405527,1406178,1407382,1410084,1410410,	1794	81.01	13.4	98.23	123.52	141.6	0.420276	1		0.0627896	0.206035		0.469252	0.86223
EmuJ_000113500	carbonyl reductase 1	pathogen_EMU_contig_62145	-	1415499	1417326	7	1415499,1415837,1415980,1416270,1416434,1416583,1417311,	1415612,1415901,1416119,1416396,1416547,1416859,1417326,	846	85.66	105.52	93.59	188.26	138.4	0.360295	1		0.797105	0.904344		0.271603	0.719181
EmuJ_000113600	cytosolic Fe S cluster assembly factor NARFL	pathogen_EMU_contig_62145	+	1420424	1425016	7	1420424,1420871,1421749,1422566,1423371,1423811,1424807,	1420484,1421099,1422080,1422969,1423585,1424064,1425016,	1698	27.58	8.54	44.89	26.5	42.83	0.310207	1		0.253027	0.49064		1	1
EmuJ_000113700	mitochondrial processing peptidase beta subunit	pathogen_EMU_contig_62145	-	1425176	1426943	8	1425176,1425314,1425459,1425773,1426161,1426474,1426720,1426898,	1425241,1425390,1425700,1426125,1426440,1426691,1426861,1426943,	1416	228.72	110.16	308.98	330.11	322.13	0.74622	1		0.382542	0.619227		0.702223	0.949707
EmuJ_000113800	eukaryotic translation elongation factor 1	pathogen_EMU_contig_62145	+	1428451	1429853	4	1428451,1428729,1428951,1429597,	1428695,1428913,1429530,1429853,	1263	1026.45	837.55	913.91	557.89	482.43	0.449594	1		0.0993708	0.277393		0.561829	0.89808
EmuJ_000113900	expressed conserved protein	pathogen_EMU_contig_62145	-	1448416	1449962	2	1448416,1449008,	1448926,1449962,	1464	0.39	0.04	1.06	40.2	115.17	0.050738	0.627014		6.20109e-14	8.10526e-12	DOWN	6.00234e-06	0.000605786	DOWN
EmuJ_000114000	adenylate kinase	pathogen_EMU_contig_62145	-	1451520	1458671	5	1451520,1452011,1453444,1456344,1458625,	1451595,1452203,1453561,1456508,1458671,	594	21.07	31.8	46.09	23.31	20.13	0.946219	1		0.315346	0.555554		0.438674	0.844338
EmuJ_000114100	conserved hypothetical protein	pathogen_EMU_contig_62145	+	1459763	1460576	1	1459763,	1460576,	813	0.07	0.02	0.45	0	0.09	NA	NA		NA	NA		NA	NA
EmuJ_000114200	fibroblast growth factor (acidic) intracellular	pathogen_EMU_contig_62145	-	1462766	1467673	8	1462766,1463249,1463456,1463617,1463902,1466723,1467062,1467585,	1462884,1463347,1463543,1463687,1464115,1466987,1467264,1467673,	1140	30.06	9.21	22.35	41	38.08	0.772794	1		0.257414	0.495319		0.249131	0.700677
EmuJ_000114300	carbonyl reductase 1	pathogen_EMU_contig_62145	+	1470013	1470608	4	1470013,1470055,1470206,1470495,	1470027,1470131,1470270,1470608,	267	1.01	0.03	0.03	0	0.18	NA	NA		NA	NA		NA	NA
EmuJ_000114400	carbonyl reductase 1	pathogen_EMU_contig_62145	+	1475521	1478067	6	1475521,1476631,1476943,1477094,1477362,1477954,	1475551,1476907,1477056,1477220,1477424,1478067,	720	0	0.01	0.22	16.81	0.4	NA	NA		NA	NA		NA	NA
EmuJ_000114500	carbonyl reductase 1	pathogen_EMU_contig_62145	-	1482542	1483478	4	1482542,1482972,1483065,1483354,	1482655,1483001,1483261,1483478,	462	0.02	0	0	0	0	NA	NA		NA	NA		NA	NA
EmuJ_000114700	hypothetical protein	pathogen_EMU_contig_62145	-	1491322	1491640	1	1491322,	1491640,	318	0	0	0	0	0	NA	NA		NA	NA		NA	NA
EmuJ_000114800	Basic helix loop helix dimerisation region bHLH	pathogen_EMU_contig_62145	-	1501242	1502162	3	1501242,1501888,1502069,	1501674,1501984,1502162,	621	0	0	0	0	0	NA	NA		NA	NA		NA	NA
EmuJ_000114900	STARP-like antigen	pathogen_EMU_contig_62145	+	1503488	1504408	3	1503488,1503666,1503976,	1503581,1503789,1504408,	648	0	0	0	0	0	NA	NA		NA	NA		NA	NA
EmuJ_000115200	carbonyl reductase 1	pathogen_EMU_contig_62145	-	1522734	1524612	7	1522734,1523138,1523277,1523565,1523729,1523879,1524597,	1522847,1523202,1523416,1523691,1523842,1524155,1524612,	846	115.26	137.93	32.71	12.26	4.94	0.00853736	0.212892		3.42625e-07	8.53812e-06	UP	0.0637269	0.365434
EmuJ_000115300	carbonyl reductase 1	pathogen_EMU_contig_62145	+	1526314	1531372	7	1526314,1527278,1528140,1528302,1528520,1530388,1531259,	1526329,1527554,1528253,1528428,1528659,1530452,1531372,	846	216.33	224.3	149.39	57.29	172.82	0.228679	1		0.105888	0.28815		0.966554	1
EmuJ_000115400	conserved hypothetical protein	pathogen_EMU_contig_62145	-	1534502	1535573	1	1534502,	1535573,	1071	2.32	1.03	0.99	0	6.2	0.419055	1		0.473503	0.690956		0.197177	0.643228
EmuJ_000115500	60S ribosomal protein L35	pathogen_EMU_contig_62145	-	1551627	1552245	3	1551627,1551923,1552242,	1551859,1552060,1552245,	372	1022.9	1744.7	1099.86	637.58	638.49	0.261	1		0.0411918	0.153697		0.610605	0.915855
EmuJ_000115600	ATP synthase gamma subunit	pathogen_EMU_contig_62145	+	1552937	1554152	3	1552937,1553229,1553597,	1552975,1553524,1554152,	888	221.91	182.69	364.57	267.09	307.03	0.895313	1		0.930403	0.972217		0.952068	1
EmuJ_000115700	Ankyrin repeat containing protein	pathogen_EMU_contig_62145	-	1554848	1561458	6	1554848,1555532,1556105,1559191,1560877,1561293,	1555307,1555954,1556486,1559330,1560940,1561458,	1629	12.05	3.17	24.83	4.24	2.48	0.191168	0.999652		0.143999	0.349168		0.0120857	0.131841
EmuJ_000115800	Transcription factor FAR1	pathogen_EMU_contig_62145	-	1562726	1564922	5	1562726,1563891,1564399,1564581,1564748,	1563169,1564359,1564542,1564715,1564922,	1362	41.22	22.37	44.06	26.68	17.67	0.863851	1		0.216223	0.449662		0.385801	0.80866
EmuJ_000115900	replication factor C subunit 4	pathogen_EMU_contig_62145	+	1565209	1566628	8	1565209,1565323,1565435,1565553,1565781,1566043,1566351,1566541,	1565292,1565402,1565515,1565749,1565976,1566277,1566468,1566628,	1071	38.98	25.9	37.87	40.41	11.38	0.652351	1		0.311523	0.551956		0.696728	0.947898
EmuJ_000116000	rna recognition motif protein split ends	pathogen_EMU_contig_62145	+	1578297	1589007	10	1578297,1578449,1578668,1578818,1579791,1579933,1581456,1586047,1587485,1588878,	1578377,1578635,1578782,1579751,1579866,1580887,1585672,1586599,1587920,1589007,	7674	22.83	2.9	9.89	26.39	13.17	0.518715	1		0.44461	0.668612		0.22669	0.676883
EmuJ_000116100	conserved hypothetical protein	pathogen_EMU_contig_62145	+	1598962	1613914	15	1598962,1599028,1599169,1599454,1599837,1601822,1604100,1605032,1607554,1608509,1609685,1610560,1612403,1612643,1613449,	1598995,1599139,1599343,1599740,1599891,1601899,1604346,1605441,1607744,1608865,1609942,1610785,1612567,1612905,1613914,	3309	9.41	1.75	17.61	42.37	39.22	0.114667	0.883005		0.000179363	0.00205124	DOWN	0.108515	0.490401
EmuJ_000116200	pre mRNA processing factor 19	pathogen_EMU_contig_62145	-	1614177	1618873	6	1614177,1614528,1615237,1617958,1618312,1618517,	1614459,1614773,1615532,1618240,1618445,1618873,	1593	49.52	10.59	71.99	130.41	233.82	0.333917	1		0.00188813	0.0145189	DOWN	0.114387	0.506616
EmuJ_000116300	cornichon	pathogen_EMU_contig_62145	-	1618918	1619603	5	1618918,1619094,1619271,1619416,1619522,	1619030,1619238,1619384,1619485,1619603,	519	16.05	24.06	67.14	33.35	62.63	0.400123	1		0.417108	0.648763		0.880134	0.986014
EmuJ_000116400	cytoplasmic intermediate filament protein	pathogen_EMU_contig_62145	+	1628450	1634577	8	1628450,1629568,1629933,1631484,1632045,1632948,1633840,1634502,	1628495,1629850,1630154,1631511,1632265,1633065,1633951,1634577,	1098	0.13	0.09	1.63	0	0.41	NA	NA		NA	NA		NA	NA
EmuJ_000116500	cyclic AMP dependent transcription factor ATF 6	pathogen_EMU_contig_62145	-	1634946	1644614	12	1634946,1636092,1636965,1638551,1640115,1641248,1641502,1642191,1643670,1644074,1644438,1644602,	1635047,1636240,1637133,1638730,1640385,1641429,1641625,1642467,1643744,1644371,1644544,1644614,	1935	48.11	7.56	29.1	25.04	19.72	0.796655	1		0.643596	0.813207		0.907025	0.989616
EmuJ_000116600	dolichyldiphosphatase 1	pathogen_EMU_contig_62145	-	1646739	1647907	7	1646739,1647028,1647188,1647359,1647559,1647679,1647809,	1646767,1647121,1647317,1647528,1647647,1647767,1647907,	693	55.31	35.64	44.8	7.48	12.45	0.492439	1		0.00323712	0.022358	UP	0.0591026	0.350363
EmuJ_000116800	Zinc finger CCCH type	pathogen_EMU_contig_62145	-	1654469	1658065	3	1654469,1657758,1657914,	1657700,1657817,1658065,	3441	23.68	2.7	13.3	24.14	6.38	0.837339	1		0.855452	0.935868		0.730114	0.95805
EmuJ_000116900	lysosomal protein NCU G1 B	pathogen_EMU_contig_62145	-	1659983	1665364	5	1659983,1660452,1664495,1664823,1665115,	1660116,1660835,1664720,1665042,1665364,	1209	4.58	2.82	5.7	0	3.93	1	1		0.347669	0.583834		0.419531	0.832054
EmuJ_000117000	Ankyrin	pathogen_EMU_contig_62145	-	1666629	1681252	13	1666629,1667026,1667404,1667672,1667943,1668216,1671852,1675690,1676031,1680454,1681060,	1666728,1667224,1667602,1667870,1668141,1668810,1672050,1675888,1676229,1680655,1681252,	2472	0.04	0	0.19	15.4	16.73	0.0129427	0.287087		7.31827e-13	7.119e-11	DOWN	4.54942e-05	0.00296226	DOWN
EmuJ_000117100	eukaryotic translation initiation factor 3	pathogen_EMU_contig_62145	+	1689869	1691369	5	1689869,1690152,1690486,1690809,1691189,	1690115,1690398,1690510,1691112,1691369,	999	146.42	134.13	168.49	147.29	93.66	0.60521	1		0.340582	0.576732		0.801853	0.970922
EmuJ_000117200	cadherin	pathogen_EMU_contig_62145	-	1692948	1716564	14	1692948,1693322,1693685,1694034,1694833,1695180,1695725,1696425,1696610,1697662,1700915,1709420,1710383,1716251,	1693166,1693608,1693904,1694350,1695072,1695638,1695867,1696509,1697066,1698067,1701230,1709685,1710723,1716564,	4056	0.92	0.28	8.25	0	0.67	0.00572875	0.162294		0.515059	0.725504		0.00143018	0.031464	UP
EmuJ_000117400	n alpha acetyltransferase 35 natc auxiliary	pathogen_EMU_contig_62145	+	1750218	1753302	3	1750218,1752094,1752705,	1751694,1752631,1753302,	2610	11.88	6.19	26.61	21.22	15.09	0.247554	1		0.34199	0.578146		0.739236	0.961099
EmuJ_000117500	expressed conserved protein	pathogen_EMU_contig_62145	-	1754445	1759495	4	1754445,1754835,1756133,1759147,	1754539,1754900,1756469,1759495,	843	5.96	1.11	4.46	16.42	25.89	1	1		0.00982512	0.0538267		0.0589724	0.350105
EmuJ_000117600	dna directed rna polymerases i ii and iii	pathogen_EMU_contig_62145	+	1762815	1763289	1	1762815,	1763289,	474	49.83	45.1	65.9	76.68	97.95	0.763114	1		0.570956	0.764621		0.460652	0.86075
EmuJ_000117700	tetraspanin 33	pathogen_EMU_contig_62145	+	1764550	1769069	6	1764550,1764681,1764914,1765327,1766710,1768982,	1764649,1764882,1765094,1765459,1766875,1769069,	864	48.75	20.55	26.87	14.01	29.05	0.370467	1		0.277546	0.517244		0.975399	1
EmuJ_000117800	protein chibby 1	pathogen_EMU_contig_62145	+	1770206	1774049	3	1770206,1771184,1773932,	1770390,1771312,1774049,	429	49.46	57.59	64.52	145.26	60.37	0.580803	1		0.682103	0.839016		0.392538	0.814116
EmuJ_000117900	sodium calcium exchanger	pathogen_EMU_contig_62145	-	1778967	1795467	8	1778967,1780569,1783948,1784414,1786826,1791199,1793706,1793894,	1779350,1780728,1784071,1784514,1787020,1791297,1793821,1795467,	2745	1.66	0.36	1.61	0.63	2.65	0.776103	1		0.440973	0.665623		0.734348	0.959335
EmuJ_000118000	segment polarity protein dishevelled	pathogen_EMU_contig_62145	-	1798584	1817623	16	1798584,1799004,1799096,1800186,1801437,1803524,1804027,1804521,1806191,1811109,1815235,1815599,1816147,1816763,1817359,1817462,	1798686,1799067,1799233,1800399,1801658,1803897,1804198,1804884,1806409,1811396,1815338,1815717,1816311,1816825,1817429,1817623,	2826	17.87	2.97	8.48	18.37	13.45	0.535813	1		0.472727	0.690448		0.252012	0.702554
EmuJ_000118100	expressed protein	pathogen_EMU_contig_62145	+	1818410	1837437	13	1818410,1821071,1824121,1825971,1827745,1828253,1828580,1831880,1833190,1835231,1837369,	1818533,1821176,1824317,1826087,1828092,1828480,1828762,1832012,1833276,1835386,1837437,	1737	88.81	26.54	72.7	181.39	169.08	0.905271	1		0.0551207	0.188601		0.115107	0.50797
EmuJ_000118400	BTB:POZ domain containing protein	pathogen_EMU_contig_62145	-	1841940	1847076	3	1841940,1844915,1846992,	1842773,1846569,1847076,	2571	30.4	3.11	19.49	27.6	25.43	0.996336	1		0.367776	0.605263		0.475753	0.863468
EmuJ_000118500	cyclin y	pathogen_EMU_contig_62145	-	1849003	1860138	7	1849003,1853171,1858796,1859024,1859357,1859749,1859876,	1849384,1853574,1858963,1859174,1859711,1859844,1860138,	1812	90.04	14.88	23.58	43.94	45.64	0.121842	0.902468		0.729274	0.869486		0.196045	0.642136
EmuJ_000118600	expressed conserved protein	pathogen_EMU_contig_62145	-	1861440	1862610	3	1861440,1862026,1862601,	1861662,1862176,1862610,	381	107.79	120.36	136.24	118.13	170.91	0.545024	1		0.828365	0.921231		0.666749	0.940648
EmuJ_000118700	polyribonucleotide 5' hydroxyl kinase Clp1	pathogen_EMU_contig_62145	+	1862791	1864366	5	1862791,1863300,1863484,1864042,	1863265,1863444,1863865,1864366,	1323	44.17	10.61	66.41	57.57	49.31	0.287726	1		0.22623	0.46184		0.97177	1
EmuJ_000118800	peptidyl prolyl cis trans isomerase	pathogen_EMU_contig_62145	-	1867574	1869732	3	1867574,1868702,1869597,	1867685,1868870,1869732,	414	83.45	124.54	241.32	154.71	117.22	0.723968	1		0.747944	0.879648		0.536211	0.887674
EmuJ_000118900	wd40 repeat	pathogen_EMU_contig_62145	-	1871535	1890179	16	1871535,1873888,1876011,1877132,1879059,1879301,1879965,1881286,1881671,1882560,1882952,1885586,1887936,1889416,1889686,1889906,	1871982,1874055,1876360,1877533,1879228,1879456,1880283,1881599,1881884,1882885,1883230,1886666,1888242,1889650,1889869,1890179,	5211	10.78	1.92	9	23.92	16.96	0.844273	1		0.0277204	0.115605		0.128466	0.53604
EmuJ_000119000	26s protease regulatory subunit 7	pathogen_EMU_contig_62145	+	1891236	1893324	7	1891236,1891335,1891403,1891521,1891634,1892174,1893166,	1891303,1891373,1891485,1891596,1891960,1892727,1893324,	1299	167.52	90.93	252.98	142.6	200.33	0.691283	1		0.888265	0.9513		0.779342	0.968247
EmuJ_000119100	dUTP pyrophosphatase	pathogen_EMU_contig_62145	+	1894727	1895215	2	1894727,1894936,	1894895,1895215,	447	440.2	611.74	203.8	42.59	38.74	0.04281	0.578007		2.77137e-06	5.24029e-05	UP	0.0328455	0.245323
EmuJ_000119200	neuroendocrine protein 7b2	pathogen_EMU_contig_62145	-	1895421	1900775	5	1895421,1895573,1898369,1899165,1900754,	1895502,1895675,1898950,1899394,1900775,	1014	59.65	31.21	57.4	3.41	5.41	0.769313	1		1.68989e-05	0.000264421	UP	0.000264106	0.0103514	UP
EmuJ_000119300	monocarboxylate transporter	pathogen_EMU_contig_62145	-	1906094	1929708	11	1906094,1907422,1910383,1912578,1914322,1914822,1919371,1922298,1923260,1929192,1929410,	1906297,1907548,1910530,1912701,1914518,1914999,1919550,1922431,1923667,1929336,1929708,	2133	2.96	0.57	5.33	76.29	242.6	0.209462	1		1.05843e-09	4.82809e-08	DOWN	0.000176557	0.00814583	DOWN
EmuJ_000119400	Ras GTP binding protein A	pathogen_EMU_contig_62145	+	1937488	1938459	4	1937488,1937766,1938113,1938364,	1937698,1938029,1938277,1938459,	732	94.16	58.83	67.62	66.21	35.5	0.344241	1		0.15834	0.370687		0.843256	0.977066
EmuJ_000119500	zinc metalloproteinase YIL108W	pathogen_EMU_contig_62145	-	1938579	1940377	5	1938579,1938935,1939023,1939248,1939657,	1938898,1938989,1939217,1939587,1940377,	1626	24.31	11.43	34.07	18.09	4.98	0.697496	1		0.214918	0.448152		0.148221	0.574304
EmuJ_000119600	cop9 signalosome complex subunit 2	pathogen_EMU_contig_62145	+	1941649	1944769	2	1941649,1944310,	1942546,1944769,	1356	66.6	22.66	106.88	99.57	172.05	0.373112	1		0.0515044	0.179554		0.473763	0.863092
EmuJ_000119700	transcription factor TFIIIB component B''	pathogen_EMU_contig_62145	-	1945882	1951511	8	1945882,1949045,1949192,1950235,1950832,1951025,1951157,1951440,	1946151,1949150,1949247,1950656,1950954,1951119,1951409,1951511,	1389	51.62	7.5	28.48	37.38	9.51	0.760165	1		0.610845	0.792666		0.911033	0.990547
EmuJ_000119800	zinc finger C2H2 type	pathogen_EMU_contig_62145	-	1955063	1974318	7	1955063,1957170,1958971,1963275,1973223,1973956,1974182,	1955263,1957344,1959058,1963377,1973475,1974034,1974318,	1029	106.02	12.58	56.78	131.22	114.84	0.739221	1		0.157478	0.369421		0.162906	0.59712
EmuJ_000119900	pre mRNA splicing factor SPF27	pathogen_EMU_contig_62145	+	1977399	1979893	3	1977399,1978881,1979697,	1977723,1979018,1979893,	657	81.32	57.68	92.14	73.77	59.33	0.735618	1		0.492317	0.707289		0.823093	0.974143
EmuJ_000120000	conserved hypothetical protein	pathogen_EMU_contig_62145	-	1982036	1984533	3	1982036,1983424,1984148,	1982237,1983672,1984533,	834	1.37	0.62	0.75	39.43	48.42	0.412807	1		2.08966e-07	5.60529e-06	DOWN	3.10092e-05	0.00212177	DOWN
EmuJ_000120100	phosphofurin acidic cluster sorting protein	pathogen_EMU_contig_62145	-	2018884	2053966	14	2018884,2021026,2022091,2024309,2028342,2031850,2034806,2036741,2040370,2043487,2046184,2051057,2053081,2053898,	2019144,2021407,2022426,2024574,2028792,2032217,2034920,2037158,2040562,2043547,2046405,2051199,2053445,2053966,	3636	9.39	1.46	8.88	6.66	16.1	0.674013	1		0.185266	0.409594		0.517538	0.880303
EmuJ_000120200	inosine 5' monophosphate dehydrogenase 2	pathogen_EMU_contig_62145	+	2055930	2064870	13	2055930,2056205,2056393,2056512,2056867,2057025,2057588,2058351,2061342,2063029,2064239,2064632,2064848,	2056007,2056356,2056468,2056719,2056955,2057128,2057685,2058442,2061479,2063219,2064525,2064668,2064870,	1560	22.37	10.13	76.2	46.6	54.21	0.0372063	0.53263		0.0464799	0.167087		0.728074	0.95755
EmuJ_000120300	expressed conserved protein	pathogen_EMU_contig_62145	+	2070412	2079329	22	2070412,2070764,2071120,2071396,2072127,2072869,2074075,2074383,2074497,2074727,2075175,2075538,2075647,2075974,2076567,2076966,2077134,2077246,2078094,2078454,2079169,2079291,	2070458,2070827,2071180,2071432,2072187,2073043,2074102,2074419,2074554,2074775,2075202,2075574,2075686,2076022,2076609,2076990,2077161,2077279,2078157,2078490,2079208,2079329,	1059	0.12	0	3.15	0	0.04	NA	NA		NA	NA		NA	NA
EmuJ_000120400	expressed protein	pathogen_EMU_contig_62145	-	2082312	2086381	14	2082312,2082521,2082938,2083171,2083350,2083842,2084010,2084576,2085708,2086109,2086237,2086349,	2082350,2082593,2083013,2083222,2083443,2083932,2084109,2084657,2085744,2086151,2086266,2086381,	738	0.02	0	1.95	0	0.54	NA	NA		NA	NA		NA	NA
EmuJ_000120500	expressed protein	pathogen_EMU_contig_62145	-	2090784	2094645	14	2090784,2091097,2091567,2092185,2092319,2092414,2092960,2093175,2093549,2093698,2093810,2094056,2094280,2094617,	2090837,2091139,2091579,2092212,2092343,2092528,2092984,2093328,2093576,2093719,2093834,2094191,2094337,2094645,	741	0	0	0.04	0	0.39	NA	NA		NA	NA		NA	NA
EmuJ_000120600	expressed conserved protein	pathogen_EMU_contig_62145	-	2096833	2099018	6	2096833,2096986,2097214,2097568,2098005,2098987,	2096854,2097030,2097277,2097781,2098029,2099018,	396	0.17	0.17	0.45	0	0.58	NA	NA		NA	NA		NA	NA
EmuJ_000120700	expressed conserved protein	pathogen_EMU_contig_62145	-	2101369	2108236	20	2101369,2101551,2102052,2102234,2102329,2102697,2103115,2103250,2103959,2104052,2104571,2105365,2105514,2106035,2106165,2106579,2106972,2107200,2107592,2108214,	2101384,2101565,2102085,2102267,2102362,2102730,2103145,2103313,2103986,2104172,2104706,2105437,2105541,2106083,2106204,2106900,2106999,2107221,2107643,2108236,	1164	0.35	0.16	2.46	5.94	0.2	0.0529874	0.638189		0.0804914	0.242134		0.968542	1
EmuJ_000120800	expressed conserved protein	pathogen_EMU_contig_62145	-	2119382	2129238	32	2119382,2119711,2119990,2120185,2120412,2120569,2120704,2120830,2120948,2121057,2121547,2121807,2122231,2122513,2122632,2123147,2123322,2123482,2123616,2123804,2124183,2124337,2124837,2125299,2125498,2125649,2125913,2126225,2126326,2126464,2127978,2129198,	2119583,2119750,2120019,2120233,2120463,2120620,2120746,2120869,2120981,2121090,2121583,2121840,2122270,2122552,2122704,2123180,2123349,2123533,2123679,2123831,2124213,2124379,2124882,2125338,2125537,2125715,2125982,2126252,2126377,2126506,2128020,2129238,	1518	2.06	0.75	3.09	104.92	35.92	0.481021	1		1.62448e-09	7.12829e-08	DOWN	7.18134e-05	0.0040822	DOWN
EmuJ_000120900	leucine carboxyl methyltransferase 1	pathogen_EMU_contig_62145	-	2135243	2137778	6	2135243,2135457,2136820,2137054,2137366,2137583,	2135382,2135541,2136930,2137323,2137547,2137778,	978	26.2	18.01	36.72	28.32	14.68	0.950383	1		0.537014	0.742695		0.565283	0.899725
EmuJ_000121000	platelet activating factor acetylhydrolase IB	pathogen_EMU_contig_62145	+	2139226	2142565	5	2139226,2139324,2139443,2139595,2142274,	2139289,2139414,2139560,2139715,2142565,	681	440.02	417.32	189.83	106.76	92.42	0.0630831	0.69581		0.00139679	0.0113687	UP	0.47912	0.864113
EmuJ_000121100	hypothetical protein	pathogen_EMU_contig_62145	-	2145585	2145862	2	2145585,2145724,	2145678,2145862,	231	0.17	0	0.04	0	0	NA	NA		NA	NA		NA	NA
EmuJ_000121200	Programmed cell death protein 10	pathogen_EMU_contig_62145	+	2148408	2150080	6	2148408,2148520,2148627,2148779,2148938,2149998,	2148483,2148592,2148751,2148906,2149103,2150080,	645	95.7	56.13	105.25	123.45	65	0.84364	1		0.90535	0.960551		0.922263	0.99147
EmuJ_000121300	expressed conserved protein	pathogen_EMU_contig_62145	-	2150158	2151365	2	2150158,2151269,	2150440,2151365,	378	36.05	54.1	84.68	100.74	80.63	0.978915	1		0.643238	0.812983		0.733088	0.959001
EmuJ_000121400	striatin	pathogen_EMU_contig_62145	-	2151839	2158366	10	2151839,2152535,2153452,2154113,2155109,2156772,2157393,2157619,2157807,2158165,	2152009,2152736,2153759,2154386,2155711,2156910,2157475,2157696,2158132,2158366,	2376	44.21	4.32	23.24	22.58	38.19	0.787002	1		0.603386	0.787797		0.502081	0.872929
EmuJ_000121500	dual specificity mitogen activated protein	pathogen_EMU_contig_62145	+	2159267	2170152	5	2159267,2162150,2164924,2166091,2169942,	2159445,2162398,2165080,2166316,2170152,	1017	20.91	2.73	20.56	3.4	18.82	0.632813	1		0.952282	0.980705		0.676701	0.944294
EmuJ_000121600	DnaJ (Hsp40) subfamily C member	pathogen_EMU_contig_62145	-	2171555	2173794	8	2171555,2171910,2172543,2172733,2173106,2173352,2173460,2173733,	2171749,2172192,2172661,2173069,2173313,2173427,2173702,2173794,	1515	73.81	29.65	94.54	28.56	20.52	0.67596	1		0.0504448	0.176776		0.0351678	0.257197
EmuJ_000121700	methyltransferase protein 13	pathogen_EMU_contig_62145	-	2174535	2179623	8	2174535,2174821,2175047,2178004,2178677,2179012,2179349,2179531,	2174769,2175000,2175438,2178332,2178929,2179315,2179499,2179623,	1929	37.66	7.91	42.6	16.15	26.6	0.539823	1		0.868337	0.941961		0.454286	0.856778
EmuJ_000121800	suppressor of cytokine signaling 6	pathogen_EMU_contig_62145	+	2180607	2181506	3	2180607,2180793,2181230,	2180761,2181059,2181506,	696	30.38	11.22	29.95	89.54	33.79	0.971789	1		0.114187	0.301289		0.231669	0.683312
EmuJ_000121900	WD repeat containing protein 61	pathogen_EMU_contig_62145	+	2181662	2196457	8	2181662,2181973,2182179,2182818,2186160,2190828,2196073,2196358,	2181680,2182001,2182285,2182933,2186367,2191013,2196248,2196457,	933	23.3	7.42	32.77	29.68	32.09	0.486808	1		0.27488	0.513819		0.828522	0.975069
EmuJ_000122000	cat eye syndrome critical region protein 5	pathogen_EMU_contig_62145	-	2200789	2205556	7	2200789,2202725,2203930,2204521,2204784,2205011,2205241,	2200990,2203047,2204201,2204629,2204821,2205212,2205556,	1455	88.15	17.82	138.71	95.18	62.39	0.226411	1		0.508516	0.720562		0.521989	0.882207
EmuJ_000122100	Profilin allergen	pathogen_EMU_contig_62145	+	2208588	2209006	2	2208588,2208733,	2208696,2209006,	381	2228.6	3250.62	2784.61	1367.74	1991.18	0.436196	1		0.131581	0.330111		0.666749	0.940648
EmuJ_000122200	clathrin heavy chain	pathogen_EMU_contig_62145	-	2230419	2238826	16	2230419,2231254,2231936,2232345,2232594,2233435,2234154,2234688,2235927,2236212,2237173,2237438,2237714,2237926,2238355,2238784,	2230547,2231336,2232158,2232516,2232993,2233876,2234505,2235425,2236147,2237097,2237371,2237678,2237888,2238321,2238713,2238826,	5043	114.74	11.42	93.55	125.64	152.63	0.728682	1		0.163634	0.378261		0.44487	0.849145
EmuJ_000122300	ATP dependent RNA helicase DDX54	pathogen_EMU_contig_62145	+	2241226	2249459	14	2241226,2241595,2242193,2242362,2242535,2242923,2244380,2245586,2246388,2246719,2248012,2248597,2248815,2249244,	2241294,2241965,2242243,2242458,2242851,2243134,2244625,2245722,2246459,2246914,2248194,2248747,2249165,2249459,	2655	24.76	6.11	44.19	22.82	11.87	0.182954	0.991562		0.99522	0.999492		0.192392	0.636581
EmuJ_000122400	vasohibin 1	pathogen_EMU_contig_62145	-	2250433	2251987	9	2250433,2250595,2250890,2250990,2251147,2251361,2251468,2251681,2251816,	2250441,2250833,2250962,2251116,2251319,2251436,2251525,2251770,2251987,	1008	0.07	0	0.27	0	0.01	NA	NA		NA	NA		NA	NA
EmuJ_000122500	protocadherin gamma a8 protocadherin gamma a6 protocadherin gamma a4 protocadherin gamma a10	pathogen_EMU_contig_62145	+	2276607	2279853	1	2276607,	2279853,	3246	11.19	3.13	11.65	0.53	0.3	0.771817	1		4.79338e-05	0.000654852	UP	6.41144e-05	0.00375116	UP
EmuJ_000122600	hypothetical protein	pathogen_EMU_contig_62145	+	2393049	2394051	6	2393049,2393212,2393374,2393463,2393776,2394015,	2393063,2393263,2393397,2393551,2393825,2394051,	261	5.93	3.29	23.33	0	4.17	0.15014	0.944917		0.33935	0.576085		0.0336352	0.249147
EmuJ_000122700	senescence associated protein	pathogen_EMU_contig_62145	+	2398971	2399328	3	2398971,	2399328,	357	0.56	0.7	0.3	0	0.14	NA	NA		NA	NA		NA	NA
EmuJ_000122900	transcript antisense to ribosomal RNA protein	pathogen_EMU_contig_62145	+	2402799	2403516	1	2402799,	2403516,	717	0.82	0.55	1.04	7.23	1.03	NA	NA		NA	NA		NA	NA
EmuJ_000123000	hypothetical protein	pathogen_EMU_contig_62145	-	2403888	2404644	2	2403888,2404608,	2404182,2404644,	330	0	0.36	0.48	0	1.36	NA	NA		NA	NA		NA	NA
EmuJ_000123100	expressed protein	pathogen_EMU_contig_62145	-	2416123	2416784	5	2416123,2416320,2416450,2416532,2416701,	2416246,2416401,2416492,2416659,2416784,	456	7.78	7.21	47.71	15.17	21.88	0.0753581	0.743816		0.353159	0.589742		0.354518	0.783616
EmuJ_000123200	protein yipf4	pathogen_EMU_contig_62145	-	2417336	2418310	3	2417336,2417820,2418263,	2417474,2418190,2418310,	555	254.75	314.7	184.3	171.56	111.67	0.158356	0.952679		0.0469999	0.168432		0.890615	0.987386
EmuJ_000123300	serine:threonine protein phosphatase 4	pathogen_EMU_contig_62145	+	2419956	2423497	6	2419956,2421444,2421579,2421771,2422539,2423308,	2421336,2421547,2421738,2422111,2423224,2423497,	2856	95.27	16.05	51.46	59.4	23.79	0.677259	1		0.524439	0.733414		0.924673	0.991653
EmuJ_000123400	A kinase anchor protein 17A	pathogen_EMU_contig_62145	-	2427861	2432647	8	2427861,2428317,2428940,2431534,2432008,2432329,2432329,	2428170,2428437,2429294,2431945,2432251,2432428,2432647,	1854	121.3	34.83	105.63	51.35	14.02	0.993212	1		0.0588183	0.19804		0.1025	0.474727
EmuJ_000123500	tensin	pathogen_EMU_contig_62145	+	2433666	2461897	11	2433666,2433731,2433843,2433947,2438312,2447603,2450274,2455824,2457543,2459909,2461594,	2433699,2433809,2433918,2434094,2438623,2447986,2450737,2456172,2457910,2460047,2461897,	2646	44.57	7.86	24.39	21.59	28.91	0.632758	1		0.924758	0.970314		0.688906	0.946779
EmuJ_000123600	dual specificity mitogen activated protein	pathogen_EMU_contig_62145	-	2467073	2470870	7	2467073,2468892,2469656,2470109,2470251,2470521,2470701,	2467792,2469371,2470078,2470217,2470491,2470670,2470870,	2286	50.2	4.46	10.56	14.38	13.9	0.149812	0.944917		0.292053	0.531929		0.513314	0.877699
EmuJ_000123700	ATP dependent RNA helicase DDX6	pathogen_EMU_contig_62145	+	2471876	2473309	3	2471876,2472490,2472718,	2472458,2472682,2473309,	1365	79	34.24	49.89	10.14	12.18	0.391787	1		0.000443033	0.00445461	UP	0.0259164	0.210813
EmuJ_000123800	vacuolar protein sorting associated protein 41	pathogen_EMU_contig_62145	+	2474146	2483931	15	2474146,2474339,2474489,2474601,2475495,2475682,2477180,2477980,2478674,2478892,2479141,2479479,2480679,2481703,2483589,	2474275,2474423,2474564,2474727,2475615,2475753,2477725,2478153,2478815,2479091,2479407,2479530,2480919,2482192,2483931,	3051	8.96	2.83	17.07	20.42	13.63	0.202947	1		0.067797	0.216019		0.775056	0.967365
EmuJ_000123900	vacuolar protein sorting 26 vps26	pathogen_EMU_contig_62145	-	2487238	2497604	6	2487238,2488984,2492702,2496123,2497082,2497601,	2487631,2489218,2493024,2496288,2497459,2497604,	1494	76.31	26.37	77.49	88.06	113.93	0.901451	1		0.25516	0.492156		0.436027	0.842439
EmuJ_000124000	expressed conserved protein	pathogen_EMU_contig_62145	-	2498986	2505064	5	2498986,2500584,2501140,2501812,2504962,	2499018,2500814,2501209,2502069,2505064,	690	27.66	9.11	190.53	484.24	314	0.000772201	0.0366833	DOWN	3.13104e-07	7.85094e-06	DOWN	0.166375	0.600127
EmuJ_000124100	NudC (CS) domain containing protein 1	pathogen_EMU_contig_62145	-	2510312	2513273	7	2510312,2511571,2511935,2512517,2512755,2513001,2513167,	2510840,2511827,2512443,2512686,2512968,2513132,2513273,	1911	51.52	18.07	57.61	84.24	36.62	0.782003	1		0.443784	0.667619		0.729887	0.95805
EmuJ_000124200	RILP protein 1	pathogen_EMU_contig_62145	+	2513973	2520216	7	2513973,2514799,2515834,2516996,2519680,2520011,2520173,	2514225,2515073,2515950,2517167,2519892,2520101,2520216,	1158	37.76	13.1	22.18	37.37	27.4	0.460479	1		0.862516	0.93943		0.390508	0.811574
EmuJ_000124300	CTR1 high affinity copper uptake protein 1	pathogen_EMU_contig_62145	+	2520983	2522605	5	2520983,2521077,2521181,2521332,2522400,	2521043,2521144,2521240,2521499,2522605,	558	103.44	56.79	109.76	96.16	111.82	0.842258	1		0.924887	0.970314		0.785172	0.969672
EmuJ_000124400	expressed protein	pathogen_EMU_contig_62145	-	2522632	2523523	2	2522632,2523420,	2522805,2523523,	276	40.28	25.83	69.89	25.07	62.24	0.678173	1		0.887886	0.9513		0.771324	0.966795
EmuJ_000124500	acyl phosphatidylethanolamine phospholipase acyl phosphatidylethanolamine hydrolyzing	pathogen_EMU_contig_62145	-	2540346	2541175	5	2540346,2540478,2540813,2541044,2541151,	2540405,2540684,2540995,2541137,2541175,	564	1.18	0.15	6.02	0	2.97	0.0295782	0.462002		0.232956	0.470222		0.296058	0.736632
EmuJ_000124600	WW Rsp5 WWP	pathogen_EMU_contig_62145	+	2542944	2545010	8	2542944,2543024,2543283,2543944,2544185,2544307,2544446,2545006,	2542986,2543070,2543870,2544136,2544266,2544403,2544526,2545010,	1128	49.67	35.33	62.79	39.9	22.93	0.877964	1		0.216089	0.449662		0.377427	0.799521
EmuJ_000124700	expressed protein	pathogen_EMU_contig_62145	-	2545039	2545480	4	2545039,2545110,2545180,2545446,	2545075,2545147,2545409,2545480,	336	85.89	73.89	123.12	36.04	49.82	0.905995	1		0.103759	0.285337		0.205744	0.657633
EmuJ_000124800	glutaredoxin 1	pathogen_EMU_contig_62145	+	2546294	2546716	3	2546294,2546351,2546614,	2546320,2546574,2546716,	351	51.39	105.07	64.33	113.41	52.62	0.273606	1		0.452462	0.674765		0.607507	0.914431
EmuJ_000124900	aquaporin 4	pathogen_EMU_contig_62145	-	2550277	2552802	3	2550277,2551325,2552256,	2550436,2551406,2552802,	786	450.07	403.15	288.26	33.02	26.23	0.189765	0.999452		8.15117e-07	1.79816e-05	UP	0.00109189	0.0262379	UP
EmuJ_000125000	lethal (2) 06225	pathogen_EMU_contig_62145	-	2562757	2563177	3	2562757,2562916,2563125,	2562883,2563089,2563177,	351	271.25	337.92	418	330.45	355.29	0.695583	1		0.620784	0.798377		0.997362	1
EmuJ_000125100	vacuolar fusion protein MON1 A	pathogen_EMU_contig_62145	+	2564040	2568122	7	2564040,2564722,2565135,2565727,2565979,2566890,2567981,	2564426,2564936,2565360,2565906,2566094,2567253,2568122,	1623	48.2	8.28	22.92	18.13	10.38	0.527189	1		0.180325	0.402975		0.635582	0.928158
EmuJ_000125200	adenosine kinase	pathogen_EMU_contig_62145	-	2569911	2571034	2	2569911,2570518,	2570454,2571034,	1059	39.43	55.81	38.13	17.97	23.67	0.229384	1		0.027108	0.113935		0.55508	0.897311
EmuJ_000125300	hypothetical protein	pathogen_EMU_contig_62145	+	2571419	2571871	2	2571419,2571725,	2571681,2571871,	408	0.58	0.46	1.51	16.96	8.5	0.511412	1		0.00089831	0.00794409	DOWN	0.041622	0.284793
EmuJ_000125400	aquaporin 1	pathogen_EMU_contig_62145	-	2575408	2577359	3	2575408,2576559,2577176,	2575801,2576640,2577359,	657	0.09	0.04	0.1	0	0.07	NA	NA		NA	NA		NA	NA
EmuJ_000125500	Aquaporin	pathogen_EMU_contig_62145	+	2578879	2582853	4	2578879,2581303,2581673,2582828,	2579431,2581384,2581753,2582853,	738	0	0	0.24	0	0	NA	NA		NA	NA		NA	NA
EmuJ_000125600	aquaporin 4	pathogen_EMU_contig_62145	+	2594410	2599654	4	2594410,2596087,2597794,2599601,	2594881,2596168,2597966,2599654,	777	0.27	0.01	1.35	0	0	NA	NA		NA	NA		NA	NA
EmuJ_000125700	vacuole membrane protein 1	pathogen_EMU_contig_62145	-	2601481	2604585	7	2601481,2602264,2603277,2603668,2603992,2604193,2604336,	2601685,2602358,2603456,2603917,2604160,2604304,2604585,	1254	54.91	27.2	73.65	109.06	81.02	0.758258	1		0.184305	0.408363		0.447464	0.851558
EmuJ_000125800	dr1 associated corepressor	pathogen_EMU_contig_62145	+	2605161	2606182	5	2605161,2605237,2605340,2605470,2605986,	2605200,2605310,2605434,2605767,2606182,	699	51.48	41.71	60.48	81.73	39.44	0.699458	1		0.871626	0.943577		0.803867	0.97131
EmuJ_000125900	thyroid hormone receptor interactor 10	pathogen_EMU_contig_62145	-	2607002	2625405	10	2607002,2607084,2607216,2609034,2610694,2615773,2618376,2623126,2624521,2625372,	2607026,2607140,2607323,2609177,2610827,2615853,2618655,2623402,2625010,2625405,	1620	828.28	305.24	221.78	312.05	265.64	0.0694253	0.727973		0.115217	0.302821		0.495748	0.867881
EmuJ_000126000	usherin	pathogen_EMU_contig_62145	+	2630818	2634447	7	2630818,2632094,2632360,2632723,2634143,2634262,2634421,	2630888,2632291,2632516,2632789,2634177,2634340,2634447,	627	0.06	0.04	0.59	0	0	NA	NA		NA	NA		NA	NA
EmuJ_000126100	elongation factor Ts	pathogen_EMU_contig_62145	-	2635318	2636583	3	2635318,2635895,2636256,	2635573,2636192,2636583,	879	67.51	35.29	116.31	43.32	60.34	0.489459	1		0.698155	0.850981		0.310574	0.749915
EmuJ_000126200	conserved hypothetical protein	pathogen_EMU_contig_62145	+	2639954	2641940	1	2639954,	2641940,	1986	0.03	0	0.42	0	0.04	NA	NA		NA	NA		NA	NA
EmuJ_000126300	conserved hypothetical protein	pathogen_EMU_contig_62145	+	2642977	2643535	1	2642977,	2643535,	558	21	12.13	13.6	24.82	2.81	0.518086	1		0.466419	0.685489		1	1
EmuJ_000126400	glucose 6 phosphate 1 dehydrogenase	pathogen_EMU_contig_62145	-	2644854	2653010	10	2644854,2646087,2647899,2648685,2649282,2649648,2650728,2651357,2652507,2652776,	2644951,2646257,2648123,2648775,2649412,2649742,2650854,2651522,2652731,2653010,	1554	63.35	24.31	50.32	37.87	58.09	0.706605	1		0.930006	0.972217		0.761096	0.964995
EmuJ_000126500	Homeodomain	pathogen_EMU_contig_62145	+	2654640	2658617	5	2654640,2654983,2655640,2656382,2658251,	2654650,2655284,2655957,2657341,2658617,	1953	15.77	2.5	10.18	14.18	12.06	0.899236	1		0.556272	0.756073		0.558072	0.89808
EmuJ_000126600	bromodomain containing protein 8	pathogen_EMU_contig_62145	+	2658769	2667613	7	2658769,2660059,2661967,2662731,2664548,2666020,2667541,	2659237,2660235,2662311,2662975,2664947,2666273,2667613,	1956	29.09	4.88	22.26	40.71	46.01	0.933164	1		0.072087	0.225556		0.188577	0.630464
EmuJ_000126700	sodium:hydrogen exchanger 7	pathogen_EMU_contig_62145	-	2668107	2676958	14	2668107,2669195,2671332,2672515,2673030,2674435,2675361,2675602,2676005,2676146,2676281,2676390,2676501,2676753,	2668242,2669306,2671552,2672580,2673070,2674986,2675450,2675844,2676111,2676250,2676358,2676468,2676722,2676958,	2244	58.55	14.63	45.84	75.6	83.53	0.931354	1		0.162585	0.377106		0.2436	0.693251
EmuJ_000126800	clathrin coat assembly protein ap19	pathogen_EMU_contig_62145	-	2686068	2686267	3	2686068,2686220,	2686188,2686267,	167	28.26	46.1	36.7	31.07	26.16	0.487397	1		0.34119	0.57752		1	1
EmuJ_000126910		pathogen_EMU_contig_62145	-			5	2687283,2687992,2688242,2688576,	2687432,2688173,2688539,2688765,	816	0	0	0	0	0	NA	NA		NA	NA		NA	NA
EmuJ_000126920	cytosolic Fe S cluster assembly factor NUBP2	pathogen_EMU_contig_62145	-	2687283	2688765	1	2687283,	2688765,	1482	21.95	11.27	26.48	11.68	9.99	0.929244	1		0.232649	0.470062		0.272295	0.719552
EmuJ_000126930	putative nucleotide binding protein	pathogen_EMU_contig_62145	-	2688864	2689431	1	2688864,	2689431,	567	68.2	41.81	50.74	18.3	21.67	0.432785	1		0.0262929	0.111614		0.274795	0.721252
EmuJ_000127000	protein of unknown function DM9	pathogen_EMU_contig_62145	-	2694001	2694856	3	2694001,2694220,2694653,	2694091,2694347,2694856,	420	2622.73	3569.97	3898.78	1417.97	1039.76	0.61562	1		0.0223121	0.0982803		0.148124	0.574304
EmuJ_000127100	GTP binding nuclear protein Ran	pathogen_EMU_contig_62145	+	2699804	2700525	3	2699804,2699956,2700477,	2699919,2700441,2700525,	648	797.17	1052.34	1189.9	1098.07	1203.61	0.63984	1		0.751659	0.880947		0.825638	0.974143
EmuJ_000127200	concentrative Na nucleoside cotransporter	pathogen_EMU_contig_62145	-	2705231	2708658	10	2705231,2705599,2706075,2706427,2706820,2707103,2707353,2707649,2707923,2708607,	2705254,2705783,2706342,2706730,2706946,2707265,2707536,2707794,2708501,2708658,	2022	7.13	11.69	95.38	367.31	701.79	0.0173286	0.346315		3.80379e-07	9.36336e-06	DOWN	0.0253421	0.208105
EmuJ_000127300	sodium:nucleoside cotransporter 2	pathogen_EMU_contig_62145	-	2710926	2713606	6	2710926,2711307,2711554,2711767,2712296,2713236,	2711061,2711479,2711685,2711883,2712377,2713606,	1005	0	0	0.04	3.44	0.19	NA	NA		NA	NA		NA	NA
EmuJ_000127400	DEAD box ATP dependent RNA helicase	pathogen_EMU_contig_62145	+	2720232	2722631	3	2720232,2721204,2722136,	2721129,2721402,2722631,	1590	65.98	46.29	135.5	74.03	53.32	0.49682	1		0.736736	0.874079		0.337122	0.775277
EmuJ_000127500	hypothetical protein	pathogen_EMU_contig_62145	-	2722729	2723671	2	2722729,2723664,	2723046,2723671,	324	0.43	0	0.15	0	0.95	NA	NA		NA	NA		NA	NA
EmuJ_000127600	expressed conserved protein	pathogen_EMU_contig_62145	+	2724289	2735093	2	2724289,2734298,	2725531,2735093,	2037	3.06	1.07	7.91	101.98	62.76	0.0707234	0.733017		1.55641e-10	8.84963e-09	DOWN	0.000305127	0.0114055	DOWN
EmuJ_000127700	acyl coenzyme A binding domain containing protein	pathogen_EMU_contig_62145	-	2744546	2750212	6	2744546,2745423,2747332,2748642,2748819,2750098,	2744665,2745544,2747512,2748739,2748884,2750212,	696	21.3	8.49	20.1	44.77	4.56	0.97997	1		0.759725	0.884505		0.78985	0.969672
EmuJ_000127800	phosphatidate phosphatase LPIN2	pathogen_EMU_contig_62145	-	2750394	2752570	2	2750394,2752559,	2752522,2752570,	2139	15.41	2.94	9.38	12.94	8.49	0.774456	1		0.87183	0.943577		0.68406	0.946779
EmuJ_000127900	zinc finger protein 1	pathogen_EMU_contig_62145	+	2754262	2755757	5	2754262,2754397,2754546,2754864,2755573,	2754364,2754512,2754804,2755165,2755757,	960	108.06	19.45	43.62	21.63	72.97	0.403259	1		0.628155	0.803735		0.642406	0.93026
EmuJ_000128000	histone H4	pathogen_EMU_contig_62145	-	2755977	2756578	2	2755977,2756335,	2756295,2756578,	561	305.73	379.64	237.16	370.32	713.88	0.214166	1		0.86737	0.941766		0.174799	0.612175
EmuJ_000128100	eukaryotic translation initiation factor 3	pathogen_EMU_contig_62145	-	2757240	2761654	14	2757240,2757762,2757861,2758182,2758442,2758710,2759053,2759482,2759771,2760163,2760331,2760524,2760874,2761096,	2757281,2757783,2758021,2758386,2758636,2758978,2759305,2759609,2759884,2760263,2760446,2760792,2761030,2761654,	2577	50.55	21.28	92.37	62.47	35.9	0.337662	1		0.818934	0.91618		0.447763	0.851675
EmuJ_000128200	epidermal growth factor receptor kinase	pathogen_EMU_contig_62145	+	2764302	2770295	4	2764302,2764371,2766988,2769173,	2764336,2764453,2767064,2770295,	1314	40.14	5.41	33.67	320.15	213.8	0.757805	1		5.6224e-05	0.000755329	DOWN	0.00592505	0.083198
EmuJ_000128300	expressed protein	pathogen_EMU_contig_62145	-	2770373	2773924	2	2770373,2773827,	2770477,2773924,	201	6.16	2.33	12.53	120.54	41.19	0.347402	1		0.000376984	0.00387248	DOWN	0.0449899	0.297959
EmuJ_000128400	conserved hypothetical protein	pathogen_EMU_contig_62145	+	2776322	2777597	1	2776322,	2777597,	1275	0	0	0	0	0	NA	NA		NA	NA		NA	NA
EmuJ_000128500	snRNA activating protein complex subunit 3	pathogen_EMU_contig_62145	+	2785933	2788172	5	2785933,2786198,2786640,2787072,2787910,	2786130,2786508,2786876,2787240,2788172,	1173	89.44	48.35	55.14	45.74	25.55	0.276058	1		0.0575004	0.194601		0.645467	0.931916
EmuJ_000128600	expressed conserved protein	pathogen_EMU_contig_62145	+	2788387	2788678	2	2788387,2788532,	2788466,2788678,	225	64.93	107.91	133.64	238.48	142.31	0.784773	1		0.574856	0.767806		0.480826	0.864113
EmuJ_000128800	expressed protein	pathogen_EMU_contig_62145	+	2789352	2789549	2	2789352,2789505,	2789473,2789549,	165	316.96	366.24	468.72	304.24	145.51	0.689577	1		0.115125	0.302677		0.356425	0.783807
EmuJ_000128900	conserved hypothetical protein	pathogen_EMU_contig_62145	-	2791221	2818199	8	2791221,2797451,2804715,2812162,2817051,	2791748,2797683,2805123,2812733,2818199,	2886	1.41	0.56	1.88	0	0.73	0.719724	1		0.226762	0.462432		0.168684	0.603169
EmuJ_000129000	retrovirus Pol polyprotein from type 1	pathogen_EMU_contig_62145	-	2824950	2833693	7	2824950,2825500,2828088,2828981,2829877,2833614,	2824985,2825702,2828254,2829157,2829981,2833693,	762	0.11	0	0.14	0	0	NA	NA		NA	NA		NA	NA
EmuJ_000129100	ferrochelatase	pathogen_EMU_contig_62145	-	2852191	2854398	4	2852191,2853343,2853722,2854162,	2852401,2853646,2854089,2854398,	1116	16.58	8.56	44.43	31.02	48.37	0.163833	0.95737		0.0673517	0.214776		0.864636	0.980487
EmuJ_000129200	phosphatidylserine decarboxylase proenzyme	pathogen_EMU_contig_62145	-	2856281	2867094	3	2856281,2859738,2866602,	2856778,2860099,2867094,	1350	79.36	32.81	66.05	34.62	21.42	0.712667	1		0.0623012	0.20565		0.226863	0.67715
EmuJ_000129300	expressed protein	pathogen_EMU_contig_62145	+	2869111	2869384	1	2869111,	2869384,	273	113.15	32.45	127.21	82.41	96.52	0.685419	1		0.825472	0.920307		0.830245	0.975069
EmuJ_000129400	eukaryotic translation initiation	pathogen_EMU_contig_62145	-	2869433	2876976	19	2869433,2869716,2870176,2870943,2871505,2871663,2872445,2872685,2873270,2873632,2873937,2874282,2874702,2874940,2875439,2875845,2876143,2876477,2876654,	2869584,2870100,2870388,2871421,2871596,2871730,2872607,2872758,2873419,2873760,2874227,2874534,2874835,2875061,2875771,2876075,2876423,2876621,2876976,	3999	69.14	6.68	65.04	67.96	68.56	0.5751	1		0.285609	0.525885		0.754117	0.963939
EmuJ_000129500	A kinase anchor protein 14	pathogen_EMU_contig_62145	+	2877599	2880254	7	2877599,2878099,2878585,2878809,2879232,2879742,2880169,	2877637,2878207,2878699,2879041,2879412,2879795,2880254,	810	0.14	0.06	0.66	0	0.45	NA	NA		NA	NA		NA	NA
EmuJ_000129600	Coatomer subunit gamma	pathogen_EMU_contig_62145	+	2880901	2889458	15	2880901,2881225,2881309,2881426,2881541,2881764,2882102,2882222,2882635,2882978,2883944,2885631,2886795,2888039,2889201,	2880941,2881275,2881390,2881502,2881693,2882061,2882143,2882535,2882888,2883219,2884273,2885858,2887056,2888178,2889458,	2757	77.26	13.47	64.25	116.16	160.33	0.843998	1		0.049382	0.174338		0.182337	0.621894
EmuJ_000129700	conserved hypothetical protein	pathogen_EMU_contig_62145	+	2890539	2891721	1	2890539,	2891721,	1182	0.32	0.02	0.63	0	0.01	NA	NA		NA	NA		NA	NA
EmuJ_000129800	conserved hypothetical protein	pathogen_EMU_contig_62145	-	2892167	2893643	2	2892167,2893592,	2893550,2893643,	1434	0.25	0	0.61	0	0	NA	NA		NA	NA		NA	NA
EmuJ_000129900	Kinesin protein CG14535	pathogen_EMU_contig_62145	-	2894719	2914897	8	2894719,2895969,2898221,2906745,2908995,2910229,2912338,2914794,	2894907,2896096,2898445,2907454,2909887,2910342,2912538,2914897,	2556	1.02	0.23	0.82	0	0.31	1	1		0.160861	0.374464		0.240071	0.689552
EmuJ_000130000	conserved hypothetical protein	pathogen_EMU_contig_62145	-	2917125	2922416	3	2917125,2920068,2922149,	2917401,2920446,2922416,	921	0.15	0.16	0.03	0	0.48	NA	NA		NA	NA		NA	NA
EmuJ_000130100	kinesin protein	pathogen_EMU_contig_62145	-	2924092	2939984	7	2924092,2925967,2932789,2936167,2936842,2938524,2939958,	2924604,2926228,2932978,2936261,2937040,2938696,2939984,	1452	0.2	0	0.07	0	0.53	NA	NA		NA	NA		NA	NA
EmuJ_000130200	Six1:2	pathogen_EMU_contig_62145	-	2966827	2979145	2	2966827,2978555,	2967326,2979145,	1089	0.05	0.13	0.08	0	0.26	NA	NA		NA	NA		NA	NA
EmuJ_000130300	paxillin	pathogen_EMU_contig_62145	-	2981477	2985758	6	2981477,2982455,2983113,2984137,2985273,2985677,	2981747,2982570,2983232,2984311,2985573,2985758,	1059	13.75	5.43	21.34	0	1.3	0.55944	1		0.00109986	0.00942701	UP	0.000466378	0.0148835	UP
EmuJ_000130400	GA repeat binding protein beta 2	pathogen_EMU_contig_62145	+	3001613	3004207	7	3001613,3002127,3002570,3003054,3003375,3003836,3004172,	3001781,3002490,3003017,3003230,3003557,3003980,3004207,	1515	36.79	6.96	21.28	18.28	5.48	0.730365	1		0.233693	0.47065		0.510333	0.876301
EmuJ_000130500	hypothetical protein	pathogen_EMU_contig_62145	+	3004339	3005649	3	3004339,3004778,3005574,	3004542,3004866,3005649,	366	15.46	6.36	19.45	0	3.6	0.774364	1		0.0310885	0.126434		0.030755	0.234482
EmuJ_000130600	conserved hypothetical protein	pathogen_EMU_contig_62145	-	3007298	3010546	4	3007298,3007905,3008485,3010351,	3007521,3008179,3008843,3010546,	1050	1.46	1	0.51	0	1.46	0.211037	1		0.480701	0.697264		0.561106	0.89808
EmuJ_000130800	bromodomain containing protein 7	pathogen_EMU_contig_62145	+	3015164	3016814	6	3015164,3015740,3016285,	3015437,3016121,3016814,	1183	24.2	5.87	43.43	30.72	34.95	0.201567	1		0.175542	0.3959		0.91228	0.990547
EmuJ_000130900	zinc finger homeobox protein 1	pathogen_EMU_contig_62146	+	7703	14363	3	7703,13943,14160,	9026,14079,14363,	1662	1.82	0.4	0.16	0	0.01	NA	NA		NA	NA		NA	NA
EmuJ_000131100	ER lumen protein retaining receptor	pathogen_EMU_contig_62146	-	22544	23303	4	22544,22627,22920,23212,	22579,22880,23180,23303,	639	178.37	203.22	201.03	333.23	154.6	0.464802	1		0.76719	0.888536		0.61618	0.919601
EmuJ_000131200		pathogen_EMU_contig_62146	+	29444	32153	6	29444,30726,31289,31485,31778,31941,	30654,31217,31426,31744,31860,32153,	2391	0	0	0.02	0	0.1	NA	NA		NA	NA		NA	NA
EmuJ_000131300	expressed conserved protein	pathogen_EMU_contig_62146	-	39197	41044	12	39197,39307,39454,39540,39729,40014,40369,40586,40739,40989,	39223,39340,39466,39657,39832,40112,40510,40668,40837,41044,	765	0	0	0.03	2.26	0.33	NA	NA		NA	NA		NA	NA
EmuJ_000131350		pathogen_EMU_contig_62146	-	42668	44989	11	42668,42769,42976,43081,43300,43554,44107,44333,44649,44937,	42694,42802,42991,43198,43394,43652,44248,44415,44747,44989,	756	0.02	0.15	0.09	0	2.01	NA	NA		NA	NA		NA	NA
EmuJ_000131400	expressed conserved protein	pathogen_EMU_contig_62146	-	46109	49544	10	46109,46356,46469,48083,48287,48493,48672,48955,49104,49492,	46153,46392,46490,48200,48387,48591,48816,49037,49205,49544,	795	0.06	0	0.51	818.8	380.6	0.00131132	0.0560191		6.86556e-24	1.84775e-20	DOWN	5.02453e-10	3.12062e-07	DOWN
EmuJ_000131500	Dynein intermediate chain	pathogen_EMU_contig_62146	-	53006	61906	10	53006,53239,53484,53868,57926,60093,60325,60897,61489,61652,	53187,53400,53797,54186,58238,60247,60484,60918,61620,61906,	2004	96.64	28.98	41.59	66.51	97.67	0.281316	1		0.735029	0.873636		0.18741	0.629166
EmuJ_000131600	ell associated factor 1	pathogen_EMU_contig_62146	+	64063	65641	3	64063,64689,65095,	64145,65024,65641,	963	63	9.52	28.16	46.73	64.21	0.501672	1		0.41324	0.645397		0.203956	0.653575
EmuJ_000131700	chromosome transmission fidelity protein 8	pathogen_EMU_contig_62146	-	66948	67339	3	66948,67170,67313,	67137,67279,67339,	324	13.33	21.2	31.51	53.42	33.42	0.999452	1		0.502244	0.715441		0.599961	0.910253
EmuJ_000131800	fizzy protein	pathogen_EMU_contig_62146	+	69258	75714	8	69258,69797,70293,70463,70768,72291,74244,75672,	69417,70247,70395,70685,71284,72558,74481,75714,	1995	47.15	6.45	15.27	30.37	18.52	0.272213	1		0.835275	0.924392		0.352516	0.783159
EmuJ_000132100	tyrosine protein kinase Fyn	pathogen_EMU_contig_62146	+	78661	89524	7	78661,79578,81282,83308,86646,89103,89335,	79289,79737,81695,83459,86781,89282,89524,	1854	28.93	5.38	55.36	319.35	317.4	0.140191	0.928708		2.17146e-06	4.18434e-05	DOWN	0.0119597	0.131557
EmuJ_000132200	hypothetical protein	pathogen_EMU_contig_62146	-	91655	92089	2	91655,91959,	91735,92089,	210	0.66	0	1.42	0	0.61	NA	NA		NA	NA		NA	NA
EmuJ_000132300	dehydrodolichyl diphosphate synthase	pathogen_EMU_contig_62146	+	97982	101587	6	97982,98133,98290,98508,99446,101380,	98047,98220,98407,98610,99687,101587,	819	46.08	22.41	52.01	27.47	18.91	0.977072	1		0.251621	0.489517		0.317711	0.758262
EmuJ_000132400	RNA recognition motif RNP 1	pathogen_EMU_contig_62146	-	102379	108028	9	102379,102709,103611,103988,105260,105875,106740,107529,107667,	102621,103066,103917,104755,105550,106086,106850,107633,108028,	2748	27.01	3.66	12.31	23.93	12.44	0.549202	1		0.793118	0.902301		0.430593	0.839968
EmuJ_000132500	prefoldin subunit 6	pathogen_EMU_contig_62146	+	109371	111654	4	109371,111533,	109628,111654,	378	377.56	395.31	627.38	329.76	335.84	0.920748	1		0.34617	0.582651		0.496709	0.868705
EmuJ_000132600	armadillo repeat containing protein 4	pathogen_EMU_contig_62146	+	112876	115567	1	112876,	115567,	2691	0.08	0.01	0.18	0	0	NA	NA		NA	NA		NA	NA
EmuJ_000132700	G patch domain containing protein 4	pathogen_EMU_contig_62146	+	120025	121356	3	120025,120343,120718,	120121,120410,121356,	801	116.56	54.63	336.47	136.16	49.82	0.0955066	0.828486		0.746004	0.87879		0.0540386	0.332298
EmuJ_000132800	expressed conserved protein	pathogen_EMU_contig_62146	-	123789	125760	2	123789,	125760,	1971	0	0	0	0	0	NA	NA		NA	NA		NA	NA
EmuJ_000133000		pathogen_EMU_contig_62152	+	4099	5080	7	4099,4392,4739,	4114,4672,5080,	636	18.33	6.49	29.88	27.21	11.6	0.448806	1		0.704711	0.854685		0.688134	0.946779
EmuJ_000133025		pathogen_EMU_contig_62152	-	9971	11735	3	9971,10698,11599,	10679,11561,11735,	1707	2.3	0.63	2.13	12.16	1.65	0.897794	1		0.0979224	0.27452		0.249994	0.701096
EmuJ_000133050		pathogen_EMU_contig_62152	+	15456	17205	6	15456,15709,15945,16441,17079,	15687,15920,16439,17053,17205,	1674	12.53	5.5	27.58	77.56	14.79	0.257288	1		0.0167456	0.0795786		0.377231	0.799432
EmuJ_000133050{pep}		pathogen_EMU_contig_62152	+	15456	17205	1	15456,	17205,	1749	11.99	5.26	26.39	74.23	14.16	0.257213	1		0.0167263	0.0795547		0.377131	0.799432
EmuJ_000133500	hypothetical protein	pathogen_EMU_contig_62152	+	19613	26174	3	19613,19900,25955,	19840,20045,26174,	591	5.51	3.29	1.55	0	0.06	0.140018	0.928708		0.000893593	0.00791104	UP	0.0370781	0.263761
EmuJ_000133700	conserved hypothetical protein	pathogen_EMU_contig_62152	-	39936	47112	6	39936,41512,42237,44577,46370,	40543,41683,42647,44730,46538,	1509	0.11	0	0.07	0	0.11	NA	NA		NA	NA		NA	NA
EmuJ_000133800	expressed protein	pathogen_EMU_contig_62152	+	58211	60262	6	58211,58527,58790,59217,59568,60099,	58254,58575,58832,59237,59648,60262,	396	1.48	1.33	0.93	0	2.47	NA	NA		NA	NA		NA	NA
EmuJ_000133900	dual specificity protein phosphatase 14	pathogen_EMU_contig_62152	+	61399	62002	1	61399,	62002,	603	28.6	29.53	9.93	2.86	13.2	0.0762976	0.747873		0.0265765	0.112581		0.928449	0.991653
EmuJ_000134000	hypothetical protein	pathogen_EMU_contig_62152	-	88424	91058	5	88424,89507,89615,90704,91047,	89050,89519,89897,90868,91058,	1095	0	0	0	0	0	NA	NA		NA	NA		NA	NA
EmuJ_000134100	transient receptor potential cation channel	pathogen_EMU_contig_62152	-	91134	107805	19	91134,92584,93104,94594,95797,96590,96950,98490,99225,100650,101478,101872,102119,104317,106160,107458,107598,107754,	91174,92855,93355,94782,95929,96858,97245,98593,99304,101079,101573,101998,102171,104524,106234,107511,107626,107805,	2742	0	0	0.01	0	0	NA	NA		NA	NA		NA	NA
EmuJ_000134200	ankyrin domain repeat containing protein	pathogen_EMU_contig_62152	+	116107	117736	4	116107,116341,116717,117562,	116170,116540,116872,117736,	591	0	0	0	0	0	NA	NA		NA	NA		NA	NA
EmuJ_000134300	conserved hypothetical protein	pathogen_EMU_contig_62152	-	118122	119082	1	118122,	119082,	960	0	0	0	0	0	NA	NA		NA	NA		NA	NA
EmuJ_000134400	solute carrier family 35 member F3	pathogen_EMU_contig_62152	-	123275	137978	9	123275,125123,128229,128430,129227,130475,133507,135530,137954,	123593,125239,128307,128497,129344,130695,133632,135866,137978,	1401	0	0	0	0	0	NA	NA		NA	NA		NA	NA
EmuJ_000134600	solute carrier family 35 member F3	pathogen_EMU_contig_62152	+	150006	162913	10	150006,150322,152556,155493,156844,157691,157881,158661,160949,162595,	150042,150658,152681,155713,156961,157758,158007,158751,161065,162913,	1551	0	0	0	0	0	NA	NA		NA	NA		NA	NA
EmuJ_000134800	conserved hypothetical protein	pathogen_EMU_contig_62152	+	167106	168066	1	167106,	168066,	960	0	0	0	0	0	NA	NA		NA	NA		NA	NA
EmuJ_000134900	ankyrin domain repeat containing protein	pathogen_EMU_contig_62152	-	168452	170081	4	168452,169316,169648,170018,	168626,169471,169847,170081,	591	0	0	0	0	0	NA	NA		NA	NA		NA	NA
EmuJ_000135000	GPI inositol deacylase	pathogen_EMU_contig_62152	-	176500	195175	21	176500,177802,178056,178275,178639,179377,180965,181185,181376,183834,185779,185910,190431,191787,192484,192682,192856,193076,193196,193271,195164,	176876,177990,178204,178515,178760,179534,181122,181249,181587,184015,185832,185985,190608,191854,192594,192813,192953,193159,193239,193410,195175,	2829	5.35	1.41	2.09	9.79	3.54	0.361313	1		0.420612	0.650828		0.147409	0.574304
EmuJ_000135100	Ankyrin	pathogen_EMU_contig_62152	-	200149	204893	1	200149,	204893,	4744	0.08	0.01	0.07	0	0	NA	NA		NA	NA		NA	NA
EmuJ_000135200	hypothetical protein	pathogen_EMU_contig_62152	+	204797	207612	3	204797,206669,207517,	204973,206698,207612,	300	0.2	0	0.23	0	0	NA	NA		NA	NA		NA	NA
EmuJ_000135300	rabenosyn 5	pathogen_EMU_contig_62152	-	212193	216126	9	212193,214536,214774,214907,215011,215150,215323,215682,215948,	212478,214732,214861,214963,215115,215250,215643,215826,216126,	1470	23.13	6.89	48.57	63.59	24.24	0.14683	0.941088		0.0769965	0.235392		0.939658	0.995016
EmuJ_000135400	hypothetical protein	pathogen_EMU_contig_62152	+	219917	220841	3	219917,220100,220506,	220001,220284,220841,	603	2.33	0.39	0.61	5.73	2.07	0.34446	1		0.314454	0.554757		0.141904	0.563136
EmuJ_000135500	expressed protein	pathogen_EMU_contig_62152	-	220925	221261	2	220925,221204,	221153,221261,	285	0	0	0	0	1.71	NA	NA		NA	NA		NA	NA
EmuJ_000135600	expressed protein	pathogen_EMU_contig_62152	+	227555	227891	2	227555,227663,	227612,227891,	285	0.03	0	0	0	0.07	NA	NA		NA	NA		NA	NA
EmuJ_000135700	calcium activated potassium channel	pathogen_EMU_contig_62152	-	228779	248056	16	228779,229653,229792,230181,231776,232103,232809,234266,234770,235069,235369,235701,237460,240223,243562,246844,	229284,229725,230112,230449,231833,232137,233210,234484,234995,235332,235435,236001,239135,240613,243721,248056,	6165	23.6	3.31	14.57	26.67	22.87	0.859685	1		0.245705	0.48374		0.284603	0.72797
EmuJ_000135800	hypothetical protein	pathogen_EMU_contig_62152	+	252738	255194	4	252738,253573,254957,255143,	252778,253578,255062,255194,	201	1.19	0.04	6.26	0	0.39	NA	NA		NA	NA		NA	NA
EmuJ_000135900	protein DJ 1	pathogen_EMU_contig_62152	+	262012	262677	6	262012,262137,262328,262519,	262099,262296,262479,262677,	555	329.06	460.41	350.57	514.7	613.65	0.327903	1		0.93319	0.973459		0.35972	0.785605
EmuJ_000136000	g1 to s phase transition protein	pathogen_EMU_contig_62152	-	262704	265581	8	263573,263848,264149,264340,264749,265123,265262,265352,	263705,264058,264278,264691,265084,265229,265318,265581,	1548	93.12	77.42	165.87	88.35	133.11	0.805485	1		0.952404	0.980705		0.768053	0.966551
EmuJ_000136100	Zinc finger FLYWCH type	pathogen_EMU_contig_62152	+	271212	279202	7	271212,272232,272743,273030,273927,277076,278930,	271411,272690,272951,273250,274064,277457,279202,	1875	5.26	1.17	10.61	4.61	15.86	0.208792	1		0.0767191	0.234958		0.799863	0.970922
EmuJ_000136200	hypothetical protein	pathogen_EMU_contig_62152	-	279572	281107	7	279572,279734,279841,280055,280254,280347,281012,	279698,279801,280014,280213,280312,280429,281107,	759	1.42	1	4.13	9.11	3.88	0.345492	1		0.0915304	0.262715		0.578764	0.906075
EmuJ_000136400	semaphorin 5B	pathogen_EMU_contig_62152	-	282602	295163	13	282602,284373,284629,285117,285769,287966,288361,290039,290277,290452,292165,294539,295004,	283078,284544,285038,285630,285920,288291,288629,290180,290374,290561,292789,294711,295163,	3615	4.29	0.88	4.78	4.3	32.7	0.614703	1		0.00346726	0.0236043	DOWN	0.0735336	0.397171
EmuJ_000136500	adenylyl cyclase associated protein	pathogen_EMU_contig_62152	+	300798	303710	7	300798,300932,301370,301662,301790,302872,303587,	300896,301333,301618,301752,301873,303071,303710,	1242	13.07	6.4	20.2	16.72	5.54	0.63639	1		0.816666	0.914733		0.518027	0.880371
EmuJ_000136700		pathogen_EMU_contig_62152	-	304512	307193	10	304512,304745,305079,305328,305443,306263,306485,307168,	304590,305010,305252,305364,305584,306431,307084,307193,	1485	0.09	0	0.1	0	0	NA	NA		NA	NA		NA	NA
EmuJ_000136750	hypothetical protein	pathogen_EMU_contig_62152	+	314928	315563	8	314928,315042,315209,315417,	314944,315127,315349,315563,	387	0.15	0	0	0	0	NA	NA		NA	NA		NA	NA
EmuJ_000136800	Pyruvate dehydrogenase (lipoamide) kinase	pathogen_EMU_contig_62152	+	309558	314195	6	309558,309716,309892,310500,312204,313802,	309657,309828,310081,310571,312309,314195,	969	1.19	0	0.01	0	0.26	NA	NA		NA	NA		NA	NA
EmuJ_000136850	hypothetical protein	pathogen_EMU_contig_62152	+	319228	324708	19	319228,319367,319600,320141,320652,321267,321694,322659,322884,323048,324313,324621,	319303,319525,319928,320273,320732,321364,321818,322802,322959,323363,324550,324708,	1851	0.36	0	0.03	0	0.02	NA	NA		NA	NA		NA	NA
EmuJ_000136900	U3 small nucleolar RNA associated protein 15	pathogen_EMU_contig_62152	-	325926	328554	5	325926,327231,327685,328074,328473,	326561,327601,328009,328431,328554,	1767	0	0	0	0	0.02	NA	NA		NA	NA		NA	NA
EmuJ_000137000	mitochondrial GTPase 1	pathogen_EMU_contig_62152	+	332034	334565	3	332034,332293,334203,	332204,332718,334565,	957	0.12	0	0.01	0	0.6	NA	NA		NA	NA		NA	NA
EmuJ_000137050	expressed protein	pathogen_EMU_contig_62152	+	334665	335526	5	334665,335325,	334794,335526,	330	1.45	0	0.03	62.93	0.69	NA	NA		NA	NA		NA	NA
EmuJ_000137100	28S ribosomal protein S14 mitochondrial	pathogen_EMU_contig_62152	-	337715	338476	3	337715,338068,338238,	338003,338199,338476,	657	0	0	0	0	0	NA	NA		NA	NA		NA	NA
EmuJ_000137200	conserved hypothetical protein	pathogen_EMU_contig_62152	+	341322	343659	4	341322,341580,343032,343467,	341533,341697,343310,343659,	798	0	0	0	0	0	NA	NA		NA	NA		NA	NA
EmuJ_000137300	fad NAD binding oxidoreductases	pathogen_EMU_contig_62152	-	349272	351828	3	349272,350350,351692,	349417,350501,351828,	432	0.02	0	0	0	0	NA	NA		NA	NA		NA	NA
EmuJ_000137400	protein yippee 1	pathogen_EMU_contig_62152	-	356510	360000	4	356510,357630,358972,359975,	356644,357951,358987,360000,	495	0	0	0	0	0	NA	NA		NA	NA		NA	NA
EmuJ_000137500	four and a half lim domains protein	pathogen_EMU_contig_62152	+	360692	362094	2	360692,361935,	361193,362094,	660	0	0	0	0	0	NA	NA		NA	NA		NA	NA
EmuJ_000137600	Four and a half LIM domains protein 3	pathogen_EMU_contig_62152	-	365776	368140	2	365776,367945,	365935,368140,	354	0	0	0	0	0.05	NA	NA		NA	NA		NA	NA
EmuJ_000137700	transforming growth factor beta 1 induced	pathogen_EMU_contig_62152	+	378171	382049	5	378171,378443,381488,381600,381884,	378366,378555,381531,381802,382049,	717	0.05	0.01	0	0	0.36	NA	NA		NA	NA		NA	NA
EmuJ_000137900	voltage dependent calcium channel	pathogen_EMU_contig_62152	-	387883	388975	14	387883,388124,388270,388657,	388047,388235,388625,388975,	948	0.12	0	0	0	0.02	NA	NA		NA	NA		NA	NA
EmuJ_000138000	voltage dependent calcium channel	pathogen_EMU_contig_62152	-	391474	415105	25	391474,392152,392327,392655,392829,393182,393726,393978,394324,394565,395699,396177,396435,396756,401328,401822,403392,404125,406829,410636,411283,412382,412696,414898,415057,	391801,392253,392538,392752,393099,393277,393900,394260,394501,394767,395860,396285,396504,396916,401558,401895,403496,404228,406992,410870,411398,412493,412837,414994,415105,	3852	0	0	0	0	0	NA	NA		NA	NA		NA	NA
EmuJ_000138100	conserved hypothetical protein	pathogen_EMU_contig_62152	-	418548	418971	1	418548,	418971,	423	0	0	0	0	0	NA	NA		NA	NA		NA	NA
EmuJ_000138200	serine palmitoyltransferase subunit	pathogen_EMU_contig_62152	+	425451	426287	3	425451,425825,426175,	425464,426102,426287,	402	0.09	0	0	0	0	NA	NA		NA	NA		NA	NA
EmuJ_000138400	hypothetical protein	pathogen_EMU_contig_62152	-	437142	437957	2	437142,437660,	437292,437957,	447	0	0	0	0	0	NA	NA		NA	NA		NA	NA
EmuJ_000138500	hypothetical protein	pathogen_EMU_contig_62152	-	437989	438376	1	437989,	438376,	387	0	0	0	0	0	NA	NA		NA	NA		NA	NA
EmuJ_000138600	glutamate receptor interacting protein 1	pathogen_EMU_contig_62152	+	448087	480526	16	448087,449752,450156,450399,455092,458492,461868,466734,467024,467276,467808,468942,471346,474008,479492,480292,	448290,449901,450217,450545,455345,458725,462441,466920,467107,467466,468156,469333,471850,474312,479663,480526,	4029	0	0	0	0	0.14	NA	NA		NA	NA		NA	NA
EmuJ_000138700	hypothetical protein	pathogen_EMU_contig_62152	-	480677	481310	1	480677,	481310,	633	0	0	0	0	0	NA	NA		NA	NA		NA	NA
EmuJ_000138900	hypothetical protein	pathogen_EMU_contig_62152	+	491371	492435	2	491371,491847,	491407,492435,	624	0.03	0	0	0	0.08	NA	NA		NA	NA		NA	NA
EmuJ_000139000	zinc finger C2H2 type	pathogen_EMU_contig_62152	-	493032	495098	10	493032,493157,493370,493512,493811,493908,494178,494368,494624,	493080,493318,493474,493745,493840,494032,494265,494587,495098,	1479	0.09	0.03	0.04	0	0	NA	NA		NA	NA		NA	NA
EmuJ_000139050	double strand break repair protein MRE11A	pathogen_EMU_contig_62152	-	495850	498824	16	495850,496400,497065,497607,498060,498182,	495943,496465,497465,497924,498148,498824,	1605	0.04	0	0.01	0	0.09	NA	NA		NA	NA		NA	NA
EmuJ_000139100	zinc finger FYVE domain containing protein 1	pathogen_EMU_contig_62152	-	500135	513608	10	500135,500429,500614,501025,501596,504685,508000,510999,513171,513491,	500358,500496,500793,501420,501833,505003,508110,511281,513418,513608,	2175	0.81	0.09	0.25	0	0.03	NA	NA		NA	NA		NA	NA
EmuJ_000139200	mitogen activated protein kinase 11	pathogen_EMU_contig_62152	+	517355	522162	9	517355,517462,519389,519545,520802,521047,521310,521599,522061,	517390,517592,519448,519657,520995,521199,521389,521776,522162,	1038	0.27	0	0.04	0	0	NA	NA		NA	NA		NA	NA
EmuJ_000139300	coatomer protein complex subunit zeta 1	pathogen_EMU_contig_62152	-	522410	523205	6	522410,522552,522677,522847,522970,523190,	522458,522643,522811,522939,523157,523205,	567	0	0	0	0	0	NA	NA		NA	NA		NA	NA
EmuJ_000139400	mitogen activated protein kinase 14	pathogen_EMU_contig_62152	+	523364	531418	12	523364,523979,524447,524632,524813,525018,526742,527763,529977,530203,531100,531332,	523386,524085,524485,524735,524943,525077,526854,527956,530120,530282,531277,531418,	1248	9.59	4.92	5.18	11.09	4.51	0.3725	1		0.758401	0.883778		0.550534	0.894908
EmuJ_000139500	n acyl phosphatidylethanolamine hydrolyzing	pathogen_EMU_contig_62152	+	533594	538394	7	533594,534437,534685,537010,537603,538105,538325,	533648,534507,534789,537315,537636,538247,538394,	777	0.47	0	0.01	0	0.1	NA	NA		NA	NA		NA	NA
EmuJ_000139600	echinoderm microtubule associated protein	pathogen_EMU_contig_62152	-	541036	560058	16	541036,541242,542090,542449,542965,543411,543841,547062,547437,548150,549958,550206,555834,557542,559677,560033,	541165,541446,542299,542677,543169,543511,543865,547158,547539,548223,550108,550336,555860,557771,559884,560058,	2136	0.02	0.01	0.02	0	0.03	NA	NA		NA	NA		NA	NA
EmuJ_000139800	protein GPR107	pathogen_EMU_contig_62152	+	563809	572685	11	563809,563921,564193,565712,565852,567208,569655,570575,571195,571981,572519,	563862,564114,564971,565774,565939,567342,569731,570649,571313,572439,572685,	2199	0.33	0	0.02	0	0.34	NA	NA		NA	NA		NA	NA
EmuJ_000139900	abnormal EMBroygenesis family member (emb 9)	pathogen_EMU_contig_62152	-	574510	582727	23	574510,574970,575138,575533,576083,576535,576915,578217,578394,578838,579226,579456,579674,579854,580085,580231,580518,580676,580829,581056,581218,581401,582598,	574795,575057,575454,576009,576457,576842,578141,578322,578761,579164,579376,579582,579771,580007,580148,580307,580595,580751,580982,581137,581326,581536,582727,	5292	0	0	0	0	0.03	NA	NA		NA	NA		NA	NA
EmuJ_000140000	collagen alpha(iv) chain	pathogen_EMU_contig_62152	+	593588	609003	28	593588,594042,595107,595289,595376,595478,595891,596007,596989,597853,598044,598171,598382,599193,599420,599766,600028,600302,600866,601220,601428,601978,602359,602713,604074,604721,607639,608733,	593602,594097,595242,595334,595439,595601,595927,596070,597175,597970,598089,598291,598596,599334,599564,599951,600226,600519,601142,601346,601911,602286,602600,602821,604272,604826,608661,609003,	5238	0	0	0	0	0.12	NA	NA		NA	NA		NA	NA
EmuJ_000140100	Collagen alpha 1(V) chain	pathogen_EMU_contig_62152	+	609340	618946	30	609340,609446,609577,609689,609897,610084,610419,610530,610962,611230,611357,611498,611614,612058,612492,612713,612965,613238,613527,613770,613957,614697,615700,615944,616160,616540,617157,617341,618153,618655,	609396,609519,609655,609824,610005,610207,610455,610593,611145,611284,611420,611543,611734,612410,612642,612892,613163,613449,613698,613878,614098,614832,615871,616088,616468,617084,617262,618076,618446,618946,	5373	0	0	0	0	0.51	NA	NA		NA	NA		NA	NA
EmuJ_000140200	RNA binding protein 26	pathogen_EMU_contig_62152	-	622422	628387	8	622422,622821,623192,623430,624040,625432,626976,628331,	622509,623118,623354,623961,624406,626088,627896,628387,	3075	0.06	0	0	0	0.02	NA	NA		NA	NA		NA	NA
EmuJ_000140300	expressed conserved protein	pathogen_EMU_contig_62152	-	630521	631684	3	630521,631573,	630806,631684,	396	0.1	0	0	0	0.05	NA	NA		NA	NA		NA	NA
EmuJ_000140400	protein translation factor sui1	pathogen_EMU_contig_62152	+	632250	632608	2	632250,632312,	632278,632608,	324	7.71	0.03	0.21	0	1.41	NA	NA		NA	NA		NA	NA
EmuJ_000140500	Rhodopsin GPCR transmembrane domain	pathogen_EMU_contig_62152	-	633477	649768	8	633477,634257,635372,638665,640454,643490,647924,649539,	633496,634321,635628,639073,640709,643779,648264,649768,	1860	0	0	0	0	0	NA	NA		NA	NA		NA	NA
EmuJ_000140600	conserved hypothetical protein	pathogen_EMU_contig_62152	-	652892	655124	1	652892,	655124,	2232	0	0	0	0	0.02	NA	NA		NA	NA		NA	NA
EmuJ_000140800	voltage dependent calcium channel type d subunit,voltage dependent calcium channel alpha 1	pathogen_EMU_contig_62152	-	687990	728834	36	687990,688300,691916,695896,697411,697620,698191,703918,704097,704296,705709,707403,709702,712567,713339,713673,713903,714819,715056,716283,716585,717128,717308,717604,717713,719126,719788,720705,722663,725559,725780,727012,727821,728369,728546,728801,	688116,688391,692197,696001,697530,697734,698297,704015,704225,704403,705759,707582,709834,712645,713450,713832,714105,714960,715217,716371,716692,717258,717465,717633,717858,719247,719996,721179,722745,725675,725884,727239,727983,728467,728686,728834,	4908	0.01	0	0	0	0	NA	NA		NA	NA		NA	NA
EmuJ_000140900	T complex protein 1 subunit zeta	pathogen_EMU_contig_62152	+	734071	736007	7	734071,734244,734342,734909,735310,735531,735934,	734208,734308,734875,735267,735458,735862,736007,	1644	0.87	0	0.09	4.2	2.79	0.295741	1		0.0368219	0.143485		0.0257167	0.210158
EmuJ_000141000	lysosomal alpha glucosidase	pathogen_EMU_contig_62152	-	736235	738947	1	736235,	738947,	2712	0	0	0	0	0.02	NA	NA		NA	NA		NA	NA
EmuJ_000141100	leucine rich repeat and death domain containing protein	pathogen_EMU_contig_62152	-	740230	742268	2	740230,741295,	740784,742268,	1527	0	0	0	0	0	NA	NA		NA	NA		NA	NA
EmuJ_000141200	transcriptional co activator crsp77	pathogen_EMU_contig_62152	+	744499	750496	8	744499,744629,744825,745032,745366,745736,748823,750237,	744594,744785,744994,745326,745666,746687,748960,750496,	2361	0.08	0	0.01	0	0.19	NA	NA		NA	NA		NA	NA
EmuJ_000141300	hypothetical protein	pathogen_EMU_contig_62152	-	753578	756388	7	753578,754367,755838,756156,756362,	753670,754529,756118,756322,756388,	726	0	0	0	0	0	NA	NA		NA	NA		NA	NA
EmuJ_000141400	Nicastrin	pathogen_EMU_contig_62152	+	758245	762269	6	758245,758481,760269,760860,761667,761979,	758437,758724,760587,760968,761863,762269,	1347	0.32	0	0	0	0.17	NA	NA		NA	NA		NA	NA
EmuJ_000141500	ubiquitin carboxyl terminal hydrolase isozyme	pathogen_EMU_contig_62152	-	762374	763493	5	762374,762662,762998,763093,763420,	762590,762954,763060,763383,763493,	933	0.08	0	0.01	0	0.02	NA	NA		NA	NA		NA	NA
EmuJ_000141600	hypothetical protein	pathogen_EMU_contig_62152	+	764953	769720	3	764953,768848,769463,	765427,768960,769720,	843	0.42	0.01	0.15	0	0.13	NA	NA		NA	NA		NA	NA
EmuJ_000141700	hypothetical protein	pathogen_EMU_contig_62152	-	776814	777429	1	776814,	777429,	615	0	0	0.01	0	0	NA	NA		NA	NA		NA	NA
EmuJ_000141800	activating signal cointegrator 1	pathogen_EMU_contig_62152	-	782663	789011	9	782663,783038,784217,784807,786416,786686,787921,788222,789001,	782713,783135,784318,785004,786601,786815,788181,788714,789011,	1521	0	0	0	0	0	NA	NA		NA	NA		NA	NA
EmuJ_000141900	vacuolar protein sorting associated protein 25	pathogen_EMU_contig_62152	+	791763	792120	1	791763,	792120,	357	0.58	0.02	0.02	0	0.95	NA	NA		NA	NA		NA	NA
EmuJ_000142000	major vault protein	pathogen_EMU_contig_62152	+	793803	796707	10	793803,794175,794483,794918,795514,795749,796035,796178,796352,796446,	794098,794402,794846,795437,795673,795961,796150,796280,796403,796707,	2304	3.61	0.43	1.28	4.5	9.76	0.500723	1		0.061751	0.204168		0.0537758	0.331187
EmuJ_000142100	conserved hypothetical protein	pathogen_EMU_contig_62152	-	800263	802606	4	800263,800558,801540,802369,	800341,800725,802078,802606,	1020	0	0	0	0	0	NA	NA		NA	NA		NA	NA
EmuJ_000142200	hypothetical protein	pathogen_EMU_contig_62152	+	803003	803372	2	803003,803200,	803149,803372,	318	0	0	0	0	0	NA	NA		NA	NA		NA	NA
EmuJ_000142300	hypothetical protein	pathogen_EMU_contig_62152	-	825889	826258	2	825889,826112,	826061,826258,	318	0	0	0	0	0	NA	NA		NA	NA		NA	NA
EmuJ_000142400	conserved hypothetical protein	pathogen_EMU_contig_62152	+	826655	827762	2	826655,827183,	826892,827762,	816	0	0	0	0	0	NA	NA		NA	NA		NA	NA
EmuJ_000142500	major vault protein	pathogen_EMU_contig_62152	-	832554	835652	8	832554,832980,833297,833585,834413,834857,835161,835515,	832908,833224,833509,834341,834776,835084,835478,835652,	2610	171.57	115.12	285.53	228.84	439.98	0.73125	1		0.274919	0.513819		0.592931	0.910078
EmuJ_000142600	vacuolar protein sorting associated protein 25	pathogen_EMU_contig_62152	-	837136	839172	2	837136,838882,	837389,839172,	543	1.49	2.55	5.28	0	3.31	0.703434	1		0.615581	0.795105		0.433407	0.842261
EmuJ_000142800	activating signal cointegrator 1	pathogen_EMU_contig_62152	+	840183	846593	8	840544,841075,842441,842655,844252,844938,846121,846543,	841034,841335,842570,842840,844449,845039,846218,846593,	1509	0.27	0.01	0.23	0	0.13	NA	NA		NA	NA		NA	NA
EmuJ_000142900	hypothetical protein	pathogen_EMU_contig_62152	+	851827	852442	1	851827,	852442,	615	0.19	0	0.01	0	0.03	NA	NA		NA	NA		NA	NA
EmuJ_000143000	hypothetical protein	pathogen_EMU_contig_62152	-	863691	865326	4	863691,864647,865063,865319,	864521,864980,865288,865326,	1395	9.86	3.93	22.05	14.88	4.83	0.253745	1		0.85869	0.937296		0.349406	0.781469
EmuJ_000143100	ubiquitin carboxyl terminal hydrolase isozyme	pathogen_EMU_contig_62152	+	865764	866883	5	865764,865874,866197,866303,866667,	865837,866164,866259,866595,866883,	933	2.09	0	0.03	0	2.45	0.0837194	0.78192		0.674954	0.834462		0.0907892	0.44292
EmuJ_000143200	Nicastrin	pathogen_EMU_contig_62152	-	866988	871012	6	866988,867394,868289,868670,870533,870820,	867278,867590,868397,868988,870776,871012,	1347	0	0	0	0	0	NA	NA		NA	NA		NA	NA
EmuJ_000143300	transcriptional co activator crsp77	pathogen_EMU_contig_62152	-	878761	884758	8	878761,880297,882570,883591,883931,884263,884472,884663,	879020,880434,883521,883891,884225,884432,884628,884758,	2361	0.01	0	0	0	0	NA	NA		NA	NA		NA	NA
EmuJ_000143400	leucine rich repeat and death domain containing protein	pathogen_EMU_contig_62152	+	886989	889027	2	886989,888473,	887962,889027,	1527	0	0	0	0	0	NA	NA		NA	NA		NA	NA
EmuJ_000143500	lysosomal alpha glucosidase	pathogen_EMU_contig_62152	+	890310	893022	1	890310,	893022,	2712	0.15	0	0	0	0.69	NA	NA		NA	NA		NA	NA
EmuJ_000143600	T complex protein 1 subunit zeta	pathogen_EMU_contig_62152	-	893250	895186	7	893250,893395,893799,893990,894382,894949,895049,	893323,893726,893947,894348,894915,895013,895186,	1644	0.04	0	0	0	0.03	NA	NA		NA	NA		NA	NA
EmuJ_000143800	voltage dependent calcium channel alpha 1,voltage dependent calcium channel type d subunit	pathogen_EMU_contig_62152	+	900423	941267	38	900423,900571,900790,901274,901684,902018,903373,903582,906512,908078,909261,910010,911399,911624,911792,911999,912216,912565,912886,914040,914297,915152,915425,915807,916612,919423,921675,923498,924854,925032,925242,930978,931523,931727,933256,937060,940866,941141,	900456,900711,900888,901436,901759,902245,903477,903698,906594,908552,909469,910131,911544,911653,911949,912129,912276,912672,912974,914201,914438,915354,915584,915918,916690,919555,921854,923548,924961,925160,925339,931066,931637,931846,933361,937341,940957,941267,	5025	0.03	0	0	0	0.05	NA	NA		NA	NA		NA	NA
EmuJ_000143900	conserved hypothetical protein	pathogen_EMU_contig_62152	+	974133	976365	1	974133,	976365,	2232	0	0	0	0	0	NA	NA		NA	NA		NA	NA
EmuJ_000144000	transmembrane protein 145	pathogen_EMU_contig_62152	+	985446	995004	5	985446,988548,990184,993629,994936,	985767,988803,990592,993885,995004,	1308	0.07	0	0	0	0.12	NA	NA		NA	NA		NA	NA
EmuJ_000144100	protein translation factor sui1	pathogen_EMU_contig_62152	-	996649	997007	2	996649,996979,	996945,997007,	324	0.06	0.03	0.03	0	0	NA	NA		NA	NA		NA	NA
EmuJ_000144200	RNA binding protein 26	pathogen_EMU_contig_62152	+	997573	1006835	9	997573,998451,1001392,1003169,1004851,1005296,1005903,1006139,1006748,	997684,998697,1002281,1003825,1005217,1005827,1006065,1006436,1006835,	3345	0.47	0	0	0	0.38	0.0719246	0.736953		0.926351	0.970881		0.124515	0.526146
EmuJ_000144300	Collagen alpha 1(V) chain	pathogen_EMU_contig_62152	-	1010311	1019917	30	1010311,1010811,1011181,1011995,1012173,1012789,1013169,1013386,1014425,1015159,1015379,1015559,1015808,1016094,1016365,1016615,1016847,1017523,1017714,1017837,1017973,1018112,1018664,1018802,1019050,1019252,1019433,1019602,1019738,1019861,	1010602,1011104,1011916,1012100,1012717,1013097,1013313,1013557,1014560,1015300,1015487,1015730,1016019,1016292,1016544,1016765,1017199,1017643,1017759,1017900,1018027,1018295,1018727,1018838,1019173,1019360,1019568,1019680,1019811,1019917,	5373	0	0	0	0	0.02	NA	NA		NA	NA		NA	NA
EmuJ_000144350		pathogen_EMU_contig_62152	-	1020254	1035669	27	1020254,1020596,1024431,1024985,1026436,1026657,1026971,1027346,1027911,1028115,1028738,1029031,1029306,1029693,1029923,1030661,1030966,1031168,1031287,1032082,1033187,1033330,1033656,1034015,1034464,1035160,1035655,	1020524,1021618,1024536,1025183,1026544,1026898,1027279,1027829,1028037,1028391,1028955,1029229,1029491,1029837,1030064,1030875,1031086,1031213,1031404,1032268,1033250,1033366,1033779,1034150,1034539,1035215,1035669,	5205	0	0	0	0	0.01	NA	NA		NA	NA		NA	NA
EmuJ_000144400	abnormal EMBroygenesis family member (emb 9)	pathogen_EMU_contig_62152	+	1047744	1054746	22	1047744,1047930,1048119,1048274,1048505,1048661,1048949,1049108,1049249,1049485,1049674,1049880,1050092,1050495,1050934,1051115,1052414,1052799,1053247,1053802,1054199,1054461,	1047855,1048038,1048200,1048427,1048580,1048738,1049025,1049171,1049402,1049582,1049800,1050030,1050418,1050862,1051039,1052341,1052721,1053173,1053723,1054118,1054286,1054746,	5139	0.01	0	0	0	0.31	NA	NA		NA	NA		NA	NA
EmuJ_000144500	protein GPR107	pathogen_EMU_contig_62152	-	1056571	1065447	11	1056571,1056817,1057943,1058607,1059525,1061914,1063317,1063482,1064285,1065142,1065394,	1056737,1057275,1058061,1058681,1059601,1062048,1063404,1063544,1065063,1065341,1065447,	2205	0.02	0	0	0	0	NA	NA		NA	NA		NA	NA
EmuJ_000144600	echinoderm microtubule associated protein	pathogen_EMU_contig_62152	+	1069198	1073362	4	1069198,1069372,1071485,1073064,	1069223,1069579,1071714,1073362,	759	0.27	0	0	0	0.18	NA	NA		NA	NA		NA	NA
EmuJ_000144700	echinoderm microtubule associated protein1	pathogen_EMU_contig_62152	+	1078937	1088206	12	1078937,1079148,1079475,1081717,1082098,1085391,1085745,1086085,1086392,1086942,1087796,1088077,	1079050,1079298,1079614,1081819,1082194,1085526,1085845,1086333,1086792,1087151,1088000,1088206,	2025	11.79	2.73	4.83	0	7.94	0.542667	1		0.475228	0.691973		0.957301	1
EmuJ_000144800	n acyl phosphatidylethanolamine hydrolyzing	pathogen_EMU_contig_62152	-	1090249	1095643	6	1090249,1090466,1090764,1090991,1094449,1095589,	1090387,1090581,1090913,1091279,1094800,1095643,	1095	12.51	9.16	20.98	4.73	20.31	0.796282	1		0.932137	0.973241		0.746305	0.962779
EmuJ_000144900	mitogen activated protein kinase 14	pathogen_EMU_contig_62152	-	1097818	1104774	10	1097818,1097959,1098962,1099116,1101289,1102390,1104166,1104300,1104508,1104758,	1097904,1098136,1099041,1099268,1101482,1102502,1104225,1104430,1104611,1104774,	1107	53.27	29.15	36.86	90.7	19.03	0.439703	1		0.982503	0.994699		0.457544	0.859076
EmuJ_000145000	coatomer subunit zeta 1	pathogen_EMU_contig_62152	+	1106038	1106833	7	1106038,1106086,1106188,1106304,1106432,1106600,1106785,	1106053,1106155,1106273,1106396,1106566,1106691,1106833,	534	0.46	0	0.16	0	0.8	NA	NA		NA	NA		NA	NA
EmuJ_000145100	mitogen activated protein kinase 11	pathogen_EMU_contig_62152	-	1107081	1111759	9	1107081,1107467,1107854,1108044,1108248,1109592,1109801,1111657,	1107182,1107644,1107933,1108196,1108441,1109704,1109860,1111759,	975	5.01	0.85	7.76	0	0.8	0.361258	1		0.0421021	0.156048		0.0093416	0.11308
EmuJ_000145300	zinc finger FYVE domain containing protein 1	pathogen_EMU_contig_62152	+	1113267	1129042	11	1113267,1114200,1115645,1115833,1117971,1121147,1124249,1127433,1127846,1128473,1128770,	1113402,1114356,1115762,1116080,1118256,1121257,1124567,1127670,1128241,1128652,1129042,	2451	8.58	1.34	4.42	7.06	3.74	0.709366	1		0.963286	0.985768		0.696279	0.9477
EmuJ_000145400	double strand break repair protein MRE11A	pathogen_EMU_contig_62152	+	1130442	1133751	5	1130442,1131314,1131804,1132804,1133325,	1131246,1131662,1132204,1132869,1133751,	2043	4.62	1.8	5.79	6.77	8.48	0.73559	1		0.239368	0.476377		0.539259	0.89002
EmuJ_000145500	Zinc finger U1 type	pathogen_EMU_contig_62152	+	1134170	1136260	9	1134170,1134681,1135005,1135238,1135526,1135797,1135953,1136191,	1134644,1134966,1135092,1135460,1135759,1135901,1136114,1136260,	1635	10.28	3.44	7.88	10.58	1.34	0.859866	1		0.589759	0.779253		0.776187	0.967419
EmuJ_000145600	goliath e3 ubiquitin ligase	pathogen_EMU_contig_62152	-	1137166	1146324	7	1137166,1137855,1143459,1144126,1144886,1145746,1146296,	1137415,1138162,1143542,1144198,1145356,1145935,1146324,	1398	27.83	3.64	8.66	0	7.07	0.465434	1		0.0872381	0.254926		0.507371	0.875031
EmuJ_000145700	expressed conserved protein	pathogen_EMU_contig_62152	+	1148107	1148575	1	1148107,	1148575,	468	53.76	49.18	35.1	11.08	23.41	0.237462	1		0.026937	0.113427		0.536613	0.888012
EmuJ_000145800	NADH dehydrogenase (ubiquinone) 1 beta	pathogen_EMU_contig_62152	-	1148726	1150301	3	1148726,1149588,1150283,	1148960,1149759,1150301,	423	16.69	18.48	34.7	32.74	34.25	0.860369	1		0.651868	0.819175		0.851104	0.97821
EmuJ_000145900	glutamate receptor interacting protein 1	pathogen_EMU_contig_62152	-	1152977	1183147	19	1152977,1154944,1155730,1155923,1157406,1159922,1161796,1162152,1166801,1170538,1173917,1176770,1178726,1178960,1179369,1179740,1182775,1183016,	1153079,1155152,1155879,1156011,1157910,1160313,1161986,1162526,1167395,1170771,1174125,1176959,1178872,1179114,1179518,1179846,1182921,1183147,	4062	0	0	0.03	0	0.17	NA	NA		NA	NA		NA	NA
EmuJ_000146000	conserved hypothetical protein	pathogen_EMU_contig_62152	+	1190893	1191649	1	1190893,	1191649,	756	0	0	0	0	0	NA	NA		NA	NA		NA	NA
EmuJ_000146100	serine palmitoyltransferase long chain base	pathogen_EMU_contig_62152	-	1197987	1203506	5	1197987,1200647,1202437,1203169,1203481,	1198138,1201074,1203096,1203446,1203506,	1539	18	5.04	22.07	0	13.56	0.660439	1		0.493176	0.708019		0.30809	0.748747
EmuJ_000146300	voltage dependent calcium channel	pathogen_EMU_contig_62152	+	1214294	1239452	32	1214294,1216407,1216750,1217814,1218274,1219739,1222266,1222548,1223817,1224126,1226337,1227365,1227703,1229008,1229845,1232341,1232975,1233400,1234074,1234493,1234759,1235000,1235198,1235360,1235983,1236161,1236508,1236722,1237007,1237459,1238631,1239100,	1214345,1216547,1216851,1217961,1218525,1219843,1222382,1222608,1223886,1224196,1226469,1227438,1227824,1229109,1229928,1232504,1233068,1233562,1234217,1234695,1234936,1235159,1235282,1235534,1236078,1236431,1236605,1236933,1237108,1237778,1239031,1239452,	4821	0	0	0	0	0.01	NA	NA		NA	NA		NA	NA
EmuJ_000146400	mitochondrial phosphate carrier protein	pathogen_EMU_contig_62152	+	1240285	1241377	4	1240285,1240635,1241025,1241213,	1240603,1240990,1241136,1241377,	948	3.18	0	0.16	0	3.52	0.220092	1		0.72564	0.86718		0.210378	0.662476
EmuJ_000146500	Four and a half LIM domains protein 2	pathogen_EMU_contig_62152	-	1247213	1251092	5	1247213,1247460,1247731,1250699,1250897,	1247378,1247662,1247774,1250820,1251092,	726	0.02	0.34	0.06	0	11.8	NA	NA		NA	NA		NA	NA
EmuJ_000146600	Four and a half LIM domains protein 3	pathogen_EMU_contig_62152	+	1261121	1263485	2	1261121,1263326,	1261316,1263485,	354	0	0	0	0	0	NA	NA		NA	NA		NA	NA
EmuJ_000146700	Four and a half LIM domains protein 3	pathogen_EMU_contig_62152	-	1267167	1269018	3	1267167,1268068,1268861,	1267326,1268574,1269018,	822	0	0	0	0	0	NA	NA		NA	NA		NA	NA
EmuJ_000146800	yippee protein	pathogen_EMU_contig_62152	+	1271318	1278941	2	1271318,1278762,	1271592,1278941,	453	2.47	2.11	1.43	0	1.5	0.356562	1		0.190041	0.415662		0.950144	0.999656
EmuJ_000146900	conserved hypothetical protein	pathogen_EMU_contig_62152	-	1285604	1287678	3	1285604,1285953,1287566,	1285796,1286231,1287678,	582	0	0	0	0	0	NA	NA		NA	NA		NA	NA
EmuJ_000147000	28S ribosomal protein S14 mitochondrial	pathogen_EMU_contig_62152	+	1290787	1291548	3	1290787,1291064,1291260,	1291025,1291195,1291548,	657	0.21	0	0.01	0	0.3	NA	NA		NA	NA		NA	NA
EmuJ_000147050	expressed conserved protein	pathogen_EMU_contig_62152	-	1293737	1294598	4	1293737,1294469,	1293938,1294598,	330	0.12	0	0	0	0	NA	NA		NA	NA		NA	NA
EmuJ_000147100	mitochondrial GTPase 1	pathogen_EMU_contig_62152	-	1294698	1297604	4	1294698,1296545,1297059,1297331,	1295060,1296970,1297250,1297604,	1251	0.04	0	0	0	0	NA	NA		NA	NA		NA	NA
EmuJ_000147200	U3 small nucleolar RNA associated protein 15	pathogen_EMU_contig_62152	+	1300709	1303337	5	1300709,1300832,1301254,1301662,1302702,	1300790,1301189,1301578,1302032,1303337,	1767	0.28	0	0.07	0	0.52	NA	NA		NA	NA		NA	NA
EmuJ_000147300	DNA ligase 3	pathogen_EMU_contig_62152	-	1304555	1310062	13	1304555,1304713,1305900,1306304,1306461,1307445,1307899,1308322,1308531,1308990,1309335,1309738,1309960,	1304642,1304950,1306215,1306379,1306604,1307569,1307977,1308410,1308611,1309122,1309663,1309896,1310062,	1947	0.04	0	0	0	0	NA	NA		NA	NA		NA	NA
EmuJ_000147400	Pyruvate dehydrogenase (lipoamide) kinase	pathogen_EMU_contig_62152	-	1315068	1319541	5	1315068,1316954,1318692,1319182,1319426,	1315461,1317059,1318763,1319347,1319541,	849	0.09	0	0	0	0	NA	NA		NA	NA		NA	NA
EmuJ_000147500	expressed conserved protein	pathogen_EMU_contig_62152	+	1322214	1324104	5	1322214,1322832,1323679,1323899,1324011,	1322778,1323000,1323820,1323935,1324104,	1002	0	0	0	0	0	NA	NA		NA	NA		NA	NA
EmuJ_000147600	expressed protein	pathogen_EMU_contig_62152	-	1327956	1328209	2	1327956,1328190,	1328153,1328209,	216	11.11	4.02	19.21	32.03	1.25	0.503075	1		0.719039	0.863789		0.808816	0.971711
EmuJ_000147700	hypothetical protein	pathogen_EMU_contig_62152	+	1328513	1328778	2	1328513,1328716,	1328670,1328778,	219	6.66	3.74	17.3	0	1.23	0.343686	1		0.0389199	0.147796		0.00907792	0.111391
EmuJ_000147800	expressed protein	pathogen_EMU_contig_62152	-	1329378	1329917	3	1329378,1329511,1329791,	1329476,1329605,1329917,	318	14.43	5.03	33.86	10.88	1.35	0.252946	1		0.327765	0.56607		0.0662148	0.374645
EmuJ_000147900	hypothetical protein	pathogen_EMU_contig_62152	+	1329936	1330466	3	1329936,1330191,1330370,	1330102,1330307,1330466,	378	12.43	4.84	27.14	9.15	2.88	0.301385	1		0.410689	0.643529		0.100721	0.47096
EmuJ_000148100	RNA directed DNA polymerase (reverse transcriptase)	pathogen_EMU_contig_62152	-	1337809	1340944	1	1337809,	1340944,	3135	0.5	0.03	0.15	0	0.27	0.596317	1		0.720229	0.864703		0.846257	0.977105
EmuJ_000148200	expressed conserved protein	pathogen_EMU_contig_62152	-	1341732	1344120	2	1341732,1343865,	1343835,1344120,	2358	21.75	13.57	48.54	58.73	28.74	0.330035	1		0.199464	0.42843		0.915187	0.990547
EmuJ_000148300	expressed conserved protein	pathogen_EMU_contig_62152	+	1347408	1349017	3	1347408,1347814,1348873,	1347747,1347982,1349017,	651	2.58	1.09	8.5	5.31	1.49	0.143982	0.938906		0.772858	0.891168		0.337043	0.775277
EmuJ_000148400	40S ribosomal protein SA	pathogen_EMU_contig_62166	+	666	843	1	666,	843,	177	0.16	0	0	32581.2	0.22	NA	NA		NA	NA		NA	NA
EmuJ_000148800	hypothetical protein	pathogen_EMU_contig_62211	+	6785	10201	4	6785,7293,7788,10176,	6962,7492,8020,10201,	633	67.93	18.59	27.74	24.61	8.57	0.331583	1		0.0700252	0.221112		0.57527	0.904459
EmuJ_000148900	Xin actin binding repeat containing protein 1	pathogen_EMU_contig_62215	-	2	605	1	2,	605,	603	0	0	0.01	0	0	NA	NA		NA	NA		NA	NA
EmuJ_000149000	sec13 protein	pathogen_EMU_contig_62215	-	3991	19540	5	3991,16412,17447,19083,19436,	4282,16746,17584,19369,19540,	1152	41.74	16.8	57.25	66.11	79.8	0.596323	1		0.111411	0.296698		0.445801	0.849917
EmuJ_000149100	NECAP protein CG9132	pathogen_EMU_contig_62215	-	21249	24585	2	21249,24193,	21682,24585,	825	21.84	4.08	29.4	39.86	75.23	0.376322	1		0.01065	0.0575554		0.225193	0.676606
EmuJ_000149200	microfibrillar associated protein 1	pathogen_EMU_contig_62215	+	26905	29459	6	26905,27626,28101,28492,28779,29279,	27235,27806,28422,28687,29010,29459,	1437	49.67	11.14	44.98	18.06	40.97	0.833948	1		0.930011	0.972217		0.778942	0.968247
EmuJ_000149300	DNA polymerase zeta catalytic subunit	pathogen_EMU_contig_62215	-	29916	45465	28	29916,30221,30820,31267,31526,31879,32527,33554,34486,35054,35655,35925,37766,39082,39274,40171,41816,41946,42529,43593,43864,44074,44262,44402,44557,44654,44905,45317,	30141,30732,30986,31328,31664,32122,32635,33707,34547,35299,35797,36044,37993,39204,39606,40851,41875,42089,42712,43787,43933,44212,44363,44475,44621,44811,45050,45465,	5007	9.45	1.77	7.89	11.06	7.05	0.863143	1		0.425337	0.653692		0.637966	0.928264
EmuJ_000149350	zinc phosphodiesterase elac protein 1	pathogen_EMU_contig_62215	-	46115	47982	9	46115,46670,47185,47589,47848,	46303,47067,47391,47750,47982,	1086	34.42	12.56	83.07	86.07	103.53	0.0973201	0.83552		0.0085024	0.0482759	DOWN	0.553577	0.896968
EmuJ_000149400	Ribosomal protein S23 mitochondrial	pathogen_EMU_contig_62215	-	48430	50684	4	48430,48850,50425,50634,	48569,48934,50590,50684,	438	25.13	17.51	79.9	67.19	22.83	0.218113	1		0.51104	0.722616		0.531807	0.886867
EmuJ_000149500	expressed conserved protein	pathogen_EMU_contig_62215	+	52166	68074	16	52166,52570,52752,52908,53610,54005,60565,60772,63738,63944,64869,65683,65846,66202,67046,67680,	52407,52589,52837,53114,53668,54242,60697,60861,63904,64117,64990,65736,65952,66371,67251,68074,	2454	1.21	0.54	56.53	31.03	22.68	3.0009e-10	1.10133e-07	DOWN	5.41395e-09	2.09149e-07	DOWN	0.32999	0.770931
EmuJ_000149600	conserved hypothetical protein	pathogen_EMU_contig_62215	-	71397	74107	2	71397,74022,	71798,74107,	486	0.04	0	0.06	0	0.04	NA	NA		NA	NA		NA	NA
EmuJ_000149700	cyclin protein FAM58A	pathogen_EMU_contig_62215	-	77251	79499	4	77251,77636,78717,79082,	77380,78078,78803,79499,	1074	27.44	4.83	41.08	53.19	130.55	0.265502	1		0.00195838	0.0149593	DOWN	0.146074	0.572043
EmuJ_000149750	receptor type tyrosine protein phosphatase zeta	pathogen_EMU_contig_62215	-	79988	123976	21	79988,80724,82197,83361,87504,91033,95518,98141,104370,109929,113649,116454,121129,121320,121523,122505,122720,122982,123416,123569,123870,	80642,80860,82445,83703,87651,91169,95667,98276,104505,109997,113743,116686,121262,121477,121714,122677,122942,123370,123537,123839,123976,	4236	13.41	2.35	11.8	6.12	13.81	0.77985	1		0.642802	0.812712		0.922487	0.99147
EmuJ_000149800	guanine nucleotide binding protein G(s) subunit	pathogen_EMU_contig_62215	-	124611	126063	1	124611,	126063,	1452	0.3	0.03	0.51	0	0.24	NA	NA		NA	NA		NA	NA
EmuJ_000149900	trafficking protein particle complex subunit 6b	pathogen_EMU_contig_62215	-	128875	129540	6	128875,128945,129077,129192,129341,129450,	128909,129046,129161,129295,129418,129540,	489	83.27	92.22	112.88	53.08	50.26	0.621999	1		0.0875287	0.255096		0.348787	0.781168
EmuJ_000150000	eukaryotic initiation factor 4A	pathogen_EMU_contig_62215	-	149819	151154	4	149819,149999,150208,150794,	149964,150169,150757,151154,	1224	348.06	488.46	569.91	278.64	305.33	0.685925	1		0.180529	0.403219		0.48622	0.865783
EmuJ_000150100	t3:t7 bacteriophage mitochodrial	pathogen_EMU_contig_62215	+	152325	189750	23	152325,152698,152904,153171,153856,154492,154668,155280,155490,155758,156078,156441,156673,156826,157026,159827,162731,164143,164711,171936,187230,188537,189700,	152628,152827,153138,153369,154072,154589,154739,155412,155610,155956,156217,156593,156777,156947,157111,159939,162810,164392,165014,172347,187322,188617,189750,	3675	8.8	2.08	15.49	14.13	3.76	0.242368	1		0.542868	0.746825		0.535132	0.887362
EmuJ_000150200	protocadherin 1	pathogen_EMU_contig_62215	-	203434	234715	8	203434,209228,213833,221797,222057,223029,229383,233161,	204073,209596,214278,221983,222306,223275,229593,234715,	3897	6.99	1.32	3.2	0	0.29	0.594799	1		0.000223174	0.00246162	UP	0.0034806	0.0579429
EmuJ_000150300	hypothetical protein	pathogen_EMU_contig_62215	+	254275	255806	2	254374,255188,	254473,255806,	717	0.08	0	0	0	0	NA	NA		NA	NA		NA	NA
EmuJ_000150400	rab GTPase activating protein 1,hypothetical protein	pathogen_EMU_contig_62215	-	257240	270386	14	257240,258011,260036,260514,262163,262481,264226,265395,265631,266128,266779,267211,267844,270267,	257477,258308,260141,260718,262334,262625,264352,265578,266038,266294,266949,267405,268021,270356,	2670	69.62	13.6	16.69	9.72	20.66	0.0938505	0.81742		0.055239	0.188743		0.822907	0.974143
EmuJ_000150500	hypothetical protein	pathogen_EMU_contig_62215	-	278844	279823	3	278844,279111,279807,	279040,279340,279823,	441	75.41	7.93	15.07	0	27.84	0.303294	1		0.24704	0.485198		0.873066	0.983555
EmuJ_000150600	Thioredoxin fold	pathogen_EMU_contig_62215	-	281588	281948	1	281588,	281948,	360	11.19	22.25	4.52	0	0.38	0.0702183	0.733017		0.000149007	0.00175038	UP	0.0293861	0.226829
EmuJ_000150700	kinesin family member c3	pathogen_EMU_contig_62215	+	285417	288432	1	285417,	288432,	3015	10.63	6.06	3.51	1.14	0.02	0.16107	0.953513		0.00029398	0.00313404	UP	0.0438134	0.293491
EmuJ_000150800	gtp binding protein (I) alpha 1subunit	pathogen_EMU_contig_62215	-	292071	298397	6	292071,296453,297705,297908,298200,298273,	292265,296610,297835,298037,298231,298397,	765	7.32	5.35	11.76	0	0.48	0.841647	1		0.000705163	0.00660497	UP	0.00106211	0.0257523	UP
EmuJ_000150900	U6 snRNA associated Sm protein LSm7	pathogen_EMU_contig_62215	+	299995	300301	3	299995,300160,300231,	300090,300202,300301,	207	45.7	50.14	40.24	16.71	35.65	0.400769	1		0.191745	0.417241		0.842868	0.977066
EmuJ_000151000	Interferon stimulated 20 kDa exonuclease 2	pathogen_EMU_contig_62215	-	300323	301291	3	300323,300828,301131,	300758,301100,301291,	867	44.07	23.05	39.65	31.94	26.36	0.694549	1		0.481988	0.698415		0.855323	0.979002
EmuJ_000151100	mitochondrial ribosomal protein l11	pathogen_EMU_contig_62215	-	302199	305292	4	302199,304890,305024,305154,	302498,304984,305120,305292,	627	63.65	19.25	70.94	33.12	75.35	0.721814	1		0.703115	0.853805		1	1
EmuJ_000151200	ubiquitin carboxyl terminal hydrolase BAP1	pathogen_EMU_contig_62215	+	307926	315905	5	307926,308290,314624,	308103,309097,315905,	2265	13.29	1.59	9.59	19.87	12.64	0.900174	1		0.192393	0.418304		0.368695	0.792425
EmuJ_000151250	actin protein 10	pathogen_EMU_contig_62215	+	317380	322173	12	317380,317489,317647,319605,322021,	317451,317612,318346,319790,322173,	1230	77.26	47.88	52.98	12.66	53.66	0.382882	1		0.136044	0.336731		0.752924	0.963939
EmuJ_000151300	Ankyrin repeat domain containing protein	pathogen_EMU_contig_62215	-	323552	358454	13	323552,323693,323930,324742,329220,331852,336427,338944,340879,344934,351030,358175,358358,	323642,323850,323998,324867,329457,332129,336619,339011,341156,345081,351201,358311,358454,	2040	52.49	15.75	15.93	39.03	95.37	0.115341	0.88309		0.237701	0.475367		0.0192636	0.175946
EmuJ_000151400		pathogen_EMU_contig_62215	+	360543	362184	9	360543,360718,361056,361300,361536,362081,	360652,360942,361149,361391,361916,362184,	1000	0	0	0.07	0	0	NA	NA		NA	NA		NA	NA
EmuJ_000151600	Spectrin alpha actinin	pathogen_EMU_contig_62215	-	364908	378819	16	364908,366264,368700,370195,370462,370841,371319,372339,373658,373981,376212,378104,378368,378534,	365034,366699,368877,370378,370775,371251,371541,373585,373907,375428,378061,378329,378494,378819,	7293	65.93	8.65	41.48	94.95	133.33	0.925053	1		0.0529372	0.18344		0.120892	0.521211
EmuJ_000151700	pre mRNA processing splicing factor 8	pathogen_EMU_contig_62215	+	381664	402496	21	381664,381753,382039,382540,382791,383297,383826,385881,387107,388391,389754,390130,391413,392886,394332,394906,398108,399782,400868,401605,402341,	381683,381998,382338,382753,383263,383690,384996,386655,387410,388633,390060,390260,391721,393078,394570,395185,398440,400164,401072,401876,402496,	6927	53.4	7.05	53.67	71.22	121.23	0.571695	1		0.0467134	0.167656		0.301302	0.742801
EmuJ_000151800	expressed conserved protein	pathogen_EMU_contig_62215	-	407340	408280	5	407340,407522,407982,408122,408215,	407480,407776,408083,408174,408280,	612	44.08	14.01	82.94	186.69	59.55	0.231454	1		0.0173486	0.0817227		0.416115	0.829988
EmuJ_000151900	conserved hypothetical protein	pathogen_EMU_contig_62215	+	408592	410915	4	408592,409034,409335,410798,	408993,409258,410768,410915,	2175	63.08	5.06	36.6	54.91	56.22	0.934941	1		0.333203	0.571139		0.40523	0.824264
EmuJ_000152000	polymerase delta interacting protein 2	pathogen_EMU_contig_62215	+	439746	441895	9	439746,439839,439999,440598,441037,441324,441468,441685,	439787,439939,440075,440706,441177,441351,441594,441895,	828	0	0	0	0	0	NA	NA		NA	NA		NA	NA
EmuJ_000152100	hypothetical protein	pathogen_EMU_contig_62215	-	446916	447338	2	446916,447308,	447150,447338,	264	0	0	0	0	0	NA	NA		NA	NA		NA	NA
EmuJ_000152400	hypothetical protein	pathogen_EMU_contig_62289	-	1829	2180	1	1829,	2180,	351	0	0	0	0	0	NA	NA		NA	NA		NA	NA
EmuJ_000152800	non capsid protein NS 1	pathogen_EMU_contig_62299	+	4414	5710	1	4414,	5710,	1296	0	0	0	0	0	NA	NA		NA	NA		NA	NA
EmuJ_000153000	expressed protein	pathogen_EMU_contig_62302	+	1	721	1	1,	721,	720	0.09	0.05	0.2	0	0	NA	NA		NA	NA		NA	NA
EmuJ_000153100	Glycosyltransferase ALG10	pathogen_EMU_contig_62302	+	5350	7056	3	5350,5649,5709,	5452,5706,7056,	1506	30.23	8.03	27.24	9.19	39.28	0.912726	1		0.709724	0.857703		0.851544	0.97821
EmuJ_000153200	Aquaporin 9 (AQP 9) (Small solute channel 1)	pathogen_EMU_contig_62302	-	15970	16940	2	15970,16240,	16152,16940,	882	0	0	0.05	0	0.63	NA	NA		NA	NA		NA	NA
EmuJ_000153400	E3 ubiquitin protein ligase MARCH8	pathogen_EMU_contig_62302	+	25977	28175	3	25977,27066,27806,	26040,27522,28175,	888	3.59	0.7	5.77	0	1.48	0.373341	1		0.28328	0.522909		0.081303	0.419451
EmuJ_000153500	E3 ubiquitin protein ligase MARCH8	pathogen_EMU_contig_62302	-	33458	38703	5	33458,34032,	33740,34329,	579	0.7	0.43	2.33	0	5.78	0.280556	1		0.0632044	0.206521		0.639465	0.928983
EmuJ_000153600	E3 ubiquitin protein ligase MARCH8	pathogen_EMU_contig_62302	-	50403	54958	4	50403,50959,52584,54772,	50688,51268,52701,54874,	813	3.46	4.93	1.4	2.12	2.44	0.092969	0.816602		0.225504	0.461105		0.480157	0.864113
EmuJ_000153800	hypothetical protein	pathogen_EMU_contig_62302	-	73955	74609	4	73955,74067,74549,	74010,74114,74609,	162	39.87	13.39	56.72	0	22.22	0.596804	1		0.28003	0.519807		0.149246	0.575459
EmuJ_000153900	protein of unknown function DUF866 eukaryotic	pathogen_EMU_contig_62302	-	77681	78600	3	77681,77847,78479,	77762,78026,78600,	381	15.19	11.41	49.94	9.08	15.98	0.260086	1		0.684901	0.841012		0.149761	0.576069
EmuJ_000154000	E3 ubiquitin protein ligase MARCH8	pathogen_EMU_contig_62302	+	79755	81827	3	79755,80644,81437,	79845,81091,81827,	927	17.45	9.63	7.11	65.36	7.55	0.242307	1		0.329938	0.567426		0.0736575	0.397171
EmuJ_000154100	dephospho-CoA kinase putative	pathogen_EMU_contig_62302	+	107078	110173	3	107078,107224,109881,	107190,107519,110173,	699	72.7	61.41	58.05	64.39	54.19	0.292033	1		0.369575	0.607358		0.729073	0.95755
EmuJ_000154150	tetratricopeptide repeat protein 15	pathogen_EMU_contig_62302	+	111161	115383	13	111161,111744,113635,113958,114107,114252,114510,114716,115071,	111176,112026,113879,114071,114180,114431,114608,114804,115383,	1404	20.04	7.16	31.7	2.46	7.37	0.455729	1		0.0781482	0.238101		0.0233632	0.198024
EmuJ_000154200	thymidine kinase	pathogen_EMU_contig_62302	-	122547	126214	8	122547,123558,125399,125555,125759,125895,126019,126200,	122634,123639,125479,125644,125833,125985,126161,126214,	657	69.69	39.33	35.63	23.71	17.89	0.203993	1		0.0274753	0.11481		0.584902	0.90779
EmuJ_000154250	thymidine kinase	pathogen_EMU_contig_62302	-	116468	118739	17	116468,116930,118139,118301,118562,118703,	116555,117011,118219,118390,118636,118739,	447	0.55	0.2	10.58	0	9.03	0.00177129	0.0699783		0.00505812	0.0318559	DOWN	0.582758	0.906832
EmuJ_000154500	Thymidine kinase 2 mitochondrial	pathogen_EMU_contig_62302	-	135741	136993	6	135741,136283,136444,136657,136819,136957,	135828,136364,136524,136746,136893,136993,	447	0.13	0.02	10.13	0	0.4	NA	NA		NA	NA		NA	NA
EmuJ_000154700	expressed conserved protein	pathogen_EMU_contig_62302	+	152905	153928	1	152905,	153928,	1023	155.87	97.44	161.51	208.15	120.46	0.745301	1		0.971408	0.988716		0.768497	0.966551
EmuJ_000154800	conserved hypothetical protein	pathogen_EMU_contig_62302	-	175373	177985	2	175373,177933,	175762,177985,	441	0	0	1.6	0	1.33	NA	NA		NA	NA		NA	NA
EmuJ_000154900	iroquois class homeodomain protein IRX 6	pathogen_EMU_contig_62302	-	188854	195831	4	188854,192307,193384,195575,	189404,192381,193575,195831,	1071	0.68	0.06	19.57	111.53	7.48	5.62167e-05	0.00424378	DOWN	2.696e-07	6.95448e-06	DOWN	0.248848	0.700677
EmuJ_000155000	protein of unknown function DUF729	pathogen_EMU_contig_62302	+	201044	206486	7	201044,201234,202305,203818,204332,205929,206375,	201095,201381,202825,204192,204481,206203,206486,	1626	14.37	2.46	8.8	24.48	22.01	0.807077	1		0.0827307	0.246665		0.122682	0.52434
EmuJ_000155100	expressed protein	pathogen_EMU_contig_62302	+	206702	207132	3	206702,206855,207039,	206735,206975,207132,	246	1.05	0.2	1.82	0	10.32	NA	NA		NA	NA		NA	NA
EmuJ_000155200	battenin	pathogen_EMU_contig_62302	-	207144	219599	13	207144,210566,210941,211477,212657,213954,214118,215994,218627,218809,218965,219093,219458,	207270,210707,211035,211533,212726,214052,214261,216135,218700,218895,219045,219153,219599,	1308	12.21	1.7	20.44	50.29	110.52	0.172468	0.975144		3.74172e-05	0.000528159	DOWN	0.0361088	0.260073
EmuJ_000155300	expressed protein	pathogen_EMU_contig_62302	-	221511	222789	4	221511,221808,222319,222746,	221526,221860,222482,222789,	273	180.07	202.01	51.31	0	0.25	0.016377	0.339047		2.56807e-11	1.86798e-09	UP	2.66384e-06	0.00033089	UP
EmuJ_000155400	aldo keto reductase family 1 member B4	pathogen_EMU_contig_62302	-	227259	228101	5	227259,227444,227515,227674,227880,	227399,227476,227598,227834,228101,	636	0	0	0.14	0	28.52	NA	NA		NA	NA		NA	NA
EmuJ_000155500	aldo keto reductase	pathogen_EMU_contig_62302	-	228129	229244	5	228129,228380,228585,229019,	228339,228548,228695,229041,	510	0	0	0	40.72	45	1	1		3.65746e-11	2.56785e-09	DOWN	1.59496e-05	0.00125026	DOWN
EmuJ_000155600	aldo keto reductase family 1 member B4	pathogen_EMU_contig_62302	+	229426	232342	7	231160,231272,231481,231716,232019,232255,	231232,231440,231679,231940,232179,232342,	909	33.02	27	95.11	28.55	112.73	0.325667	1		0.27853	0.51805		0.943412	0.996665
EmuJ_000155900	aldo keto reductase family 1 member B4	pathogen_EMU_contig_62302	+	240896	244764	7	243935,244232,244466,244721,	244156,244392,244549,244764,	507	108.04	125.32	6.33	23.88	1.45	0.00138867	0.0583964		0.000421574	0.0042654	UP	0.534164	0.887256
EmuJ_000156000	aldo keto reductase family 1 member B4	pathogen_EMU_contig_62302	+	250903	252128	10	250903,251097,251332,251618,251873,252085,	251056,251295,251556,251778,251956,252128,	861	0.23	0.41	0.38	0	0.12	NA	NA		NA	NA		NA	NA
EmuJ_000156050	aldo keto reductase	pathogen_EMU_contig_62302	+	256292	257148	7	256292,256402,256541,256651,256845,	256359,256501,256616,256809,257148,	702	14.35	2.87	9.01	9.85	2.1	0.855626	1		0.485044	0.700956		0.66155	0.937973
EmuJ_000156100	aldo keto reductase family 1 member B4	pathogen_EMU_contig_62302	-	259870	260488	3	259870,260031,260267,	259957,260191,260488,	468	0	0	0	0	0	NA	NA		NA	NA		NA	NA
EmuJ_000156200	aldo keto reductase	pathogen_EMU_contig_62302	+	263620	264160	3	263620,263732,263941,	263692,263900,264160,	459	1.83	0.63	4.81	79.19	328.86	0.138397	0.92674		1.83173e-11	1.38673e-09	DOWN	3.99981e-05	0.00266897	DOWN
EmuJ_000156300	aldo keto reductase family 1 member B4	pathogen_EMU_contig_62302	+	264179	267847	6	264179,264477,264730,264924,267437,267760,	264400,264637,264813,265168,267665,267847,	1023	1.58	0.35	5.21	62.6	247.6	0.033086	0.497461		4.76402e-12	3.96543e-10	DOWN	8.28349e-05	0.00458088	DOWN
EmuJ_000156400	aldo keto reductase family 1 member B4	pathogen_EMU_contig_62302	-	273688	275274	8	273688,273888,273996,274173,274412,274673,274910,275118,	273813,273905,274079,274333,274636,274871,275078,275274,	1131	19.86	17.04	77.2	200.52	448.88	0.162969	0.957314		2.7976e-05	0.000410687	DOWN	0.0332901	0.247499
EmuJ_000156500	heterogeneous nuclear ribonucleoprotein k	pathogen_EMU_contig_62302	-	279783	281155	7	279783,279873,280162,280505,280646,280999,	279788,280123,280462,280575,280690,281155,	825	252.09	94.23	231.89	295.87	383.68	0.931463	1		0.302879	0.542783		0.374478	0.797559
EmuJ_000156600	conserved hypothetical protein	pathogen_EMU_contig_62302	+	282761	288987	6	282761,286609,287034,287528,288085,288835,	283178,286967,287451,288003,288219,288987,	1953	34.39	4.74	22.84	58.5	29.38	0.956833	1		0.144872	0.350444		0.237795	0.688121
EmuJ_000156700	hypothetical protein	pathogen_EMU_contig_62302	+	289463	290857	3	289463,290014,290709,	289478,290115,290857,	264	25.87	20.83	19.09	0	10.98	0.486501	1		0.048127	0.171255		0.326388	0.766598
EmuJ_000156800	AKT interacting protein	pathogen_EMU_contig_62302	-	290874	293097	7	290874,292202,292351,292502,292755,292894,292999,	290991,292269,292465,292714,292856,292959,293097,	774	148.59	115.28	89.94	71.57	68.02	0.155241	0.9511		0.0550081	0.188433		0.933129	0.993089
EmuJ_000156900	Mitochondrial inner membrane translocase complex Tim8 9:10:13 zinc finger	pathogen_EMU_contig_62302	+	293584	294294	4	293584,293666,293998,294180,	293596,293777,294100,294294,	339	256.93	420.02	331.76	204.27	131.23	0.347395	1		0.0363386	0.142357		0.434462	0.842261
EmuJ_000157000	expressed protein	pathogen_EMU_contig_62302	+	294314	294711	2	294314,294611,	294454,294711,	240	13.54	19.45	18	0	8.87	0.625461	1		0.0652335	0.21051		0.269305	0.718427
EmuJ_000157100	conserved hypothetical protein	pathogen_EMU_contig_62302	-	295196	297691	8	295196,295410,295683,296012,296244,296480,296904,297619,	295287,295535,295824,296180,296385,296603,297261,297691,	1218	1.18	0.59	3.54	0	0.53	0.237304	1		0.188526	0.413984		0.0281633	0.221815
EmuJ_000157200	hypothetical protein	pathogen_EMU_contig_62302	+	301571	302414	2	301571,302206,	301990,302414,	627	0	0	0	0	0	NA	NA		NA	NA		NA	NA
EmuJ_000157300	hypothetical protein	pathogen_EMU_contig_62302	+	302534	302942	1	302534,	302942,	408	0	0	0	0	0	NA	NA		NA	NA		NA	NA
EmuJ_000157400	hypothetical protein	pathogen_EMU_contig_62302	-	303747	304131	2	303747,304006,	303889,304131,	267	0.03	0	0	0	0	NA	NA		NA	NA		NA	NA
EmuJ_000157500	expressed conserved protein	pathogen_EMU_contig_62302	-	306862	313715	5	306862,307086,307272,311686,313595,	307008,307201,307431,311758,313715,	612	13.16	6.47	20.27	11.3	11.58	0.651656	1		0.967769	0.986989		0.635888	0.928158
EmuJ_000157600	hypothetical protein	pathogen_EMU_contig_62302	+	313867	314306	2	313867,314101,	314058,314306,	396	0	0	0	0	0	NA	NA		NA	NA		NA	NA
EmuJ_000157700	hypothetical protein	pathogen_EMU_contig_62302	-	315366	315774	1	315366,	315774,	408	0	0	0	0	0	NA	NA		NA	NA		NA	NA
EmuJ_000157800	hypothetical protein	pathogen_EMU_contig_62302	-	315894	316737	2	315894,316318,	316102,316737,	627	0	0	0	0	0	NA	NA		NA	NA		NA	NA
EmuJ_000157900	conserved hypothetical protein	pathogen_EMU_contig_62302	-	336520	345385	7	336520,337118,339101,	336554,337329,339726,	870	28.54	27.85	21.01	0	0.39	0.300244	1		9.41441e-08	2.75406e-06	UP	1.58407e-05	0.00125026	UP
EmuJ_000157950	leucine rich repeat serine:threonine protein	pathogen_EMU_contig_62302	-	352328	386378	40	352328,357109,359762,361025,362496,362974,364088,364470,364888,365675,366851,367409,367627,367862,368073,368552,369451,369880,370173,370892,371795,372176,372912,375275,375614,376212,376571,376797,377312,377617,378140,378967,379378,380712,384776,385303,385849,386126,386203,	352726,357232,360031,361316,362827,363239,364223,364818,365284,365966,367197,367520,367761,368014,368338,368769,369741,370135,370421,371095,371958,372429,373221,375381,375901,376365,376689,377146,377418,378070,378482,379208,379735,380828,385068,385721,386045,386170,386378,	9546	7.3	1.5	4.37	7.25	12.69	0.691719	1		0.121077	0.311046		0.12091	0.521211
EmuJ_000158100	Bromodomain containing protein	pathogen_EMU_contig_62302	-	387984	397948	12	387984,388657,389092,389653,390281,390548,391508,391858,394663,397359,397518,397764,	388458,388939,389482,390031,390442,391200,391649,392443,395025,397433,397687,397948,	3852	20.96	3	13.64	20.67	22.48	0.916146	1		0.253478	0.490888		0.322136	0.762823
EmuJ_000158200	hypothetical protein	pathogen_EMU_contig_62302	-	411184	421947	8	411184,411953,414366,415080,419307,420674,420948,421821,	411684,412368,414697,415259,419570,420904,421127,421947,	2223	102.04	19.63	57.11	88.78	122.58	0.663116	1		0.32866	0.566917		0.242673	0.692186
EmuJ_000158250	transcription factor rfx3	pathogen_EMU_contig_62302	-	401921	409114	21	401921,402176,403055,403532,404547,404999,405352,406043,408379,408755,	402101,402938,403430,403736,404745,405286,405959,406253,408458,409114,	3261	17.72	1.67	13.75	52.55	24.82	0.762498	1		0.0152406	0.0747104		0.111267	0.49664
EmuJ_000158300	tektin 2	pathogen_EMU_contig_62302	-	424944	428260	4	424944,426221,427408,427703,	425218,426445,427631,428260,	1278	0.77	0.58	0.62	0	0.28	0.5781	1		0.0907308	0.261256		0.362524	0.787695
EmuJ_000158500	cGMP dependent protein kinase,expressed conserved protein	pathogen_EMU_contig_62302	+	448198	490141	19	448198,448601,463964,469270,474627,477470,479585,481464,481650,483157,483431,484730,485873,488805,489074,489379,489631,489902,490045,	448519,448619,464018,469636,474968,477637,479699,481570,481792,483333,483512,484986,486013,488895,489216,489543,489823,489969,490141,	3033	30.15	5.87	15.76	30.25	77.09	0.584833	1		0.0448399	0.16308		0.0466264	0.30404
EmuJ_000158600	hypothetical protein	pathogen_EMU_contig_62302	-	490146	490972	3	490146,490247,490746,	490209,490459,490972,	501	26.98	13.07	15.38	17.26	60.89	0.428763	1		0.39382	0.629425		0.165185	0.59881
EmuJ_000158700	hypothetical protein	pathogen_EMU_contig_62302	+	491956	493985	3	491956,492511,493536,	492017,492931,493985,	930	0.15	0.03	0.74	0	0.55	NA	NA		NA	NA		NA	NA
EmuJ_000158800	aconitate hydratase mitochondrial	pathogen_EMU_contig_62302	+	497638	505229	10	497638,497835,498223,500205,501642,502213,502790,503411,504218,505085,	497799,498187,498667,500328,501930,502424,503064,503638,504340,505229,	2346	184.99	51.96	115.58	119.54	272.71	0.656825	1		0.43314	0.659969		0.301525	0.742801
EmuJ_000158900	expressed conserved protein	pathogen_EMU_contig_62302	-	506584	507266	2	506584,507113,	506770,507266,	339	0	0	0	0	0	NA	NA		NA	NA		NA	NA
EmuJ_000159000	expressed protein	pathogen_EMU_contig_62302	+	510878	511418	3	510878,	511418,	540	0.5	0	0.09	0	0.85	NA	NA		NA	NA		NA	NA
EmuJ_000159050	expressed protein	pathogen_EMU_contig_62302	+	519222	521014	6	519222,520889,	519598,521014,	501	284.29	199.94	206.5	120.93	66.58	0.298734	1		0.0118146	0.0623065		0.287575	0.731071
EmuJ_000159200	Cystatin B (Stefin B)	pathogen_EMU_contig_62302	+	528535	528869	2	528535,528746,	528709,528869,	297	143.13	170.2	104.34	157.37	187.77	0.144452	0.938906		0.596789	0.784001		0.284858	0.72797
EmuJ_000159300	expressed protein	pathogen_EMU_contig_62302	-	529119	530999	1	529119,	530999,	1880	9.32	10.74	7.43	7.36	9.25	0.257515	1		0.36415	0.600643		0.671378	0.941426
EmuJ_000159400	expressed protein	pathogen_EMU_contig_62302	-	559838	573759	4	560539,568111,572786,	560851,568233,572856,	504	0.97	0.49	3.75	72.12	56.46	0.0888122	0.805404		1.67544e-08	5.93311e-07	DOWN	0.00149509	0.0327136	DOWN
EmuJ_000159500	Tesmin TSO1 CXC	pathogen_EMU_contig_62302	+	574292	599115	14	583321,588858,590428,591462,592096,592799,593734,595149,596191,597278,598940,	583595,588897,590869,591816,592173,592973,593991,595483,596449,597649,599115,	2754	20.95	4.08	12.53	18.85	10.88	0.714887	1		0.846447	0.931218		0.6089	0.914822
EmuJ_000159600	ring finger protein 11	pathogen_EMU_contig_62302	+	605027	611512	4	605027,605599,608891,611413,	605132,605754,609249,611512,	717	23.02	2.7	3.73	4.82	24.89	0.170077	0.970043		0.72119	0.864957		0.115195	0.50797
EmuJ_000159700	forkhead box protein K1	pathogen_EMU_contig_62302	-	632111	648967	8	632111,632324,632916,640213,643325,645264,648732,648932,	632245,632589,633385,640668,643696,645566,648897,648967,	2196	30.1	6.1	18.03	8.67	5.94	0.712013	1		0.0799027	0.241262		0.263759	0.712827
EmuJ_000159800	retinoblastoma protein 1	pathogen_EMU_contig_62302	-	649904	657134	8	649904,650632,651099,652025,653118,653497,655021,657031,	650361,651021,651759,652802,653325,653865,655390,657134,	3330	9.31	3.02	14.9	24.43	35.98	0.336767	1		0.00309071	0.0216243	DOWN	0.142922	0.564916
EmuJ_000159900	multidrug resistance protein 1	pathogen_EMU_contig_62302	+	658556	660304	2	659896,	660304,	408	0.26	0	3.45	0	0.24	NA	NA		NA	NA		NA	NA
EmuJ_000160000	palmitoyltransferase ZDHHC14	pathogen_EMU_contig_62302	-	664896	665310	1	664896,	665310,	414	0	0	0	0	0	NA	NA		NA	NA		NA	NA
EmuJ_000160100	multidrug resistance protein 1	pathogen_EMU_contig_62302	+	668078	679286	14	668613,669286,670211,670767,670880,671431,673052,674225,674775,675784,676599,676989,678578,	668799,670069,670289,670794,670949,671578,673157,674303,675003,675936,676740,677221,679286,	2934	0.17	0	0.02	0	0	NA	NA		NA	NA		NA	NA
EmuJ_000160200	retinoblastoma protein	pathogen_EMU_contig_62302	-	686860	690419	8	686860,687726,687992,688190,689689,689818,690103,690364,	686864,687908,688117,688240,689742,689892,690151,690419,	591	28.44	10.84	75.66	17.56	2.77	0.177258	0.98558		0.179948	0.402912		0.0153741	0.151794
EmuJ_000160300	ATP binding cassette subfamily B (MDR:TAP)	pathogen_EMU_contig_62302	-	692948	704819	16	692948,695012,695493,696297,697230,697930,699076,700656,701285,701440,701945,702165,703435,703960,704430,704772,	693656,695244,695634,696449,697458,698008,699181,700803,701354,701467,702023,702948,703656,704393,704737,704819,	3756	0.79	0.19	1.21	0.92	0.28	0.433292	1		0.973695	0.989629		0.477632	0.864113
EmuJ_000160400	palmitoyltransferase zdhhc9	pathogen_EMU_contig_62302	+	706920	721245	11	706920,710712,717672,718562,719072,719261,719525,720150,720702,721033,	707329,710874,717780,718700,719124,719364,719635,720322,720799,721245,	1563	17.97	6.46	27.91	21.04	8.33	0.451592	1		0.976448	0.991556		0.448756	0.85233
EmuJ_000160500	hypothetical protein	pathogen_EMU_contig_62302	+	724507	724990	2	724507,	724990,	483	0	0	0	0	0	NA	NA		NA	NA		NA	NA
EmuJ_000160600	hypothetical protein	pathogen_EMU_contig_62302	+	730432	730801	1	730432,	730801,	369	0	0	0	0	0	NA	NA		NA	NA		NA	NA
EmuJ_000160700	hypothetical protein	pathogen_EMU_contig_62302	-	735039	738229	1	735039,	738229,	3190	0	0	0	0	0	NA	NA		NA	NA		NA	NA
EmuJ_000160800	hypothetical protein	pathogen_EMU_contig_62302	+	739260	739584	1	739260,	739584,	324	0	0	0	0	0	NA	NA		NA	NA		NA	NA
EmuJ_000160900	CCR4 NOT transcription complex subunit 2	pathogen_EMU_contig_62302	+	742482	745208	7	742482,742621,742870,743592,744236,744604,744959,	742586,742778,743542,744044,744455,744911,745208,	2160	0	0	0	0	0	NA	NA		NA	NA		NA	NA
EmuJ_000161000	palmitoyltransferase ZDHHC14	pathogen_EMU_contig_62302	-	747347	753726	3	747347,749772,753317,	747415,749934,753726,	639	0.4	0.14	1.34	0	0.57	NA	NA		NA	NA		NA	NA
EmuJ_000161100	ATP binding cassette sub family B	pathogen_EMU_contig_62302	+	754488	754836	2	754488,	754836,	348	0	0	0	0	0	NA	NA		NA	NA		NA	NA
EmuJ_000161200	hypothetical protein	pathogen_EMU_contig_62302	-	762868	763141	1	762868,	763141,	273	0	0	0	0	0	NA	NA		NA	NA		NA	NA
EmuJ_000161300	CCR4 NOT transcription complex subunit 2	pathogen_EMU_contig_62302	-	763161	765594	5	763161,763620,764031,765298,765490,	763471,763839,765206,765455,765594,	1965	0	0	0	0	0	NA	NA		NA	NA		NA	NA
EmuJ_000161400	hypothetical protein	pathogen_EMU_contig_62302	-	768492	768816	1	768492,	768816,	324	0	0	0	0	0	NA	NA		NA	NA		NA	NA
EmuJ_000161500	hypothetical protein	pathogen_EMU_contig_62302	+	769847	773039	6	769847,770595,771464,772209,772632,772875,	769893,770890,771581,772402,772780,773039,	963	0	0	0	0	0	NA	NA		NA	NA		NA	NA
EmuJ_000161600	hypothetical protein	pathogen_EMU_contig_62302	-	794106	794406	1	794106,	794406,	300	0	0	0	0	0	NA	NA		NA	NA		NA	NA
EmuJ_000161700	hypothetical protein	pathogen_EMU_contig_62302	+	800762	801062	1	800762,	801062,	300	0	0	0	0	0	NA	NA		NA	NA		NA	NA
EmuJ_000161800	expressed protein	pathogen_EMU_contig_62302	-	828403	828628	1	828403,	828628,	225	146.84	33.46	80.4	69.24	36.48	0.620745	1		0.297674	0.53723		0.704444	0.950223
EmuJ_000161900	NOT transcription regulatory protein	pathogen_EMU_contig_62302	-	828680	831898	4	828680,829431,830640,831829,	829296,829650,831740,831898,	2004	69.8	7.14	30.3	12.09	17.24	0.574584	1		0.109906	0.294447		0.448873	0.852352
EmuJ_000162000	deoxyribose phosphate aldolase	pathogen_EMU_contig_62302	+	833225	836242	7	833646,833710,833840,834034,834319,836035,	833674,833805,834002,834272,834567,836242,	978	63.17	54	120.04	79.65	97.26	0.736395	1		0.827125	0.920917		0.877342	0.984539
EmuJ_000162100	expressed protein	pathogen_EMU_contig_62302	-	836254	838767	3	836254,838454,838615,	836312,838550,838767,	306	114.01	38	59.31	5.65	13.03	0.451115	1		0.00135863	0.0111141	UP	0.0358219	0.259396
EmuJ_000162200	cAMP specific 3' 5' cyclic phosphodiesterase	pathogen_EMU_contig_62302	-	838900	860694	9	838900,840267,841179,842749,844337,848358,851459,858174,860226,	839125,840450,841302,842904,844437,848523,851558,858393,860694,	1737	71.68	8.72	22.53	0.99	3.35	0.312163	1		2.25482e-05	0.000342851	UP	0.00396479	0.0631395
EmuJ_000162300	cAMP specific 3' 5' cyclic phosphodiesterase	pathogen_EMU_contig_62302	-	866695	896620	6	866695,867619,868000,871399,886981,896543,	866785,867732,868053,871504,887164,896620,	621	182.3	27.56	44.05	16.71	4.39	0.162555	0.957314		0.000282623	0.00303041	UP	0.06384	0.365823
EmuJ_000162400	hypothetical protein	pathogen_EMU_contig_62302	-	934440	935050	2	934440,934966,	934680,935050,	324	0	0	2.12	0	0	NA	NA		NA	NA		NA	NA
EmuJ_000162500	WD repeat containing protein 36	pathogen_EMU_contig_62302	-	941655	960719	15	941655,949191,951650,954559,955359,955508,955681,956409,956606,957702,957973,959868,960226,960481,960575,	942007,949384,952048,954856,955442,955620,955844,956527,956919,957851,958233,960189,960448,960509,960719,	3153	24.31	4.23	24.33	18.11	36.16	0.618866	1		0.21196	0.445553		0.604956	0.912581
EmuJ_000162600	hypothetical protein	pathogen_EMU_contig_62302	+	962330	964255	4	962330,963732,964208,	962415,963879,964255,	279	6.95	2.4	12.32	0	3.58	0.439832	1		0.311604	0.551956		0.110911	0.49634
EmuJ_000162700	carbonic anhydrase	pathogen_EMU_contig_62302	+	967027	974336	7	971678,972183,973334,973647,974138,	971733,972390,973486,973992,974336,	957	5.02	3.46	336.85	12.65	1.18	1.96282e-07	3.30163e-05	DOWN	0.994226	0.999492		8.42176e-07	0.00014782	UP
EmuJ_000162800	outer dense fiber protein 3	pathogen_EMU_contig_62302	-	981293	982876	5	981293,981488,982076,982465,982623,	981401,981623,982180,982507,982876,	642	57.07	15.82	41.85	10.77	7.1	0.835043	1		0.014927	0.073488		0.0518836	0.323981
EmuJ_000162900	expressed conserved protein	pathogen_EMU_contig_62302	-	984319	985707	4	984319,984593,985548,985689,	984507,984807,985647,985707,	519	38.13	22.02	71.67	13.33	21	0.513605	1		0.203743	0.434272		0.0821757	0.421797
EmuJ_000163000	immunoglobulin binding protein 1	pathogen_EMU_contig_62302	-	985782	987255	6	985782,986108,986440,986681,986801,987153,	986031,986369,986600,986767,987002,987255,	1059	29.4	13.38	27.46	22.88	14.77	0.834689	1		0.525953	0.734569		0.751011	0.963671
EmuJ_000163100	signal recognition particle 54 kda protein	pathogen_EMU_contig_62302	+	989889	995088	6	989889,990560,990978,992537,994508,994919,	990510,990705,991130,992711,994885,995088,	1638	119.35	32.6	72.75	152.19	145.78	0.604436	1		0.263176	0.502099		0.176821	0.615024
EmuJ_000163200	NEDD4 E3 ubiquitin protein ligase WWP1	pathogen_EMU_contig_62302	+	995803	1024843	15	995803,996345,996477,997913,1001174,1005590,1008689,1010523,1011154,1011340,1014576,1019291,1022124,1023431,1024670,	995821,996406,996828,998077,1001476,1005844,1008888,1010742,1011289,1011499,1014717,1019412,1022229,1023528,1024843,	2499	49.53	9.99	49.12	56.11	70.51	0.675219	1		0.156636	0.368389		0.469869	0.86223
EmuJ_000163300	expressed protein	pathogen_EMU_contig_62302	-	1024861	1025959	3	1024861,1025023,1025876,	1024964,1025203,1025959,	366	30.71	19.83	42.02	85.13	51.53	0.931145	1		0.228008	0.463478		0.387068	0.809738
EmuJ_000163400	rho GTPase activating protein 20	pathogen_EMU_contig_62302	+	1031549	1053453	16	1031549,1034275,1034804,1035768,1036169,1038640,1039329,1041961,1042115,1043915,1044899,1046504,1047569,1048453,1048599,1052237,	1032404,1034515,1034872,1035874,1036699,1038719,1039413,1042031,1042289,1044316,1045064,1046614,1047931,1048502,1048603,1053453,	4513	178.45	29.52	55.91	73.27	47.58	0.250728	1		0.295137	0.53525		0.721004	0.955893
EmuJ_000163600	DNA topoisomerase 3 alpha	pathogen_EMU_contig_62302	+	1057724	1065975	19	1057724,1057846,1058013,1058129,1058696,1059023,1060066,1060752,1062146,1062289,1062362,1062525,1062750,1063405,1064040,1064305,1064461,1064804,1065856,	1057805,1057980,1058089,1058660,1058952,1059130,1060342,1060945,1062216,1062318,1062482,1062676,1062996,1063586,1064227,1064381,1064548,1065037,1065975,	3153	14.62	2.19	13.48	11.52	17.52	0.675585	1		0.297655	0.53723		0.668405	0.941426
EmuJ_000163700	Rossmann alpha beta alpha sandwich fold	pathogen_EMU_contig_62302	-	1070495	1079927	14	1070495,1071404,1072203,1073794,1074688,1076731,1077471,1078356,1079006,1079301,1079492,1079618,1079811,1079886,	1070580,1071493,1072269,1073860,1074766,1076808,1077664,1078417,1079054,1079368,1079568,1079780,1079854,1079927,	1152	79.65	37.26	68.97	72.13	27.43	0.701051	1		0.409508	0.642888		0.770301	0.966648
EmuJ_000163800	mitochondrial import receptor subunit tom22	pathogen_EMU_contig_62302	+	1080960	1082445	2	1080960,1081860,	1080996,1082445,	621	208.98	182.33	269.4	167.26	323.2	0.776462	1		0.902725	0.959153		0.852415	0.97821
EmuJ_000163900	HORMA domain containing protein 2	pathogen_EMU_contig_62302	-	1082464	1088446	13	1086020,1086317,1086446,1086586,1086754,1086996,1087147,1087311,1087544,1087668,1088126,1088307,1088434,	1086116,1086365,1086515,1086674,1086915,1087065,1087270,1087464,1087637,1087772,1088275,1088390,1088446,	1248	13.06	5.57	11.1	0	1.62	0.846597	1		0.00231383	0.0171079	UP	0.00947878	0.113886
EmuJ_000164000	centrosomal protein of 164 kDa	pathogen_EMU_contig_62302	+	1089835	1093870	5	1089835,1090223,1090577,1092187,1093635,	1090045,1090350,1091314,1092522,1093870,	1644	25.35	5.48	9.4	6.31	10.51	0.323602	1		0.295958	0.535898		0.874756	0.983811
EmuJ_000164100	coiled coil domain containing protein 37	pathogen_EMU_contig_62302	-	1097133	1099200	1	1097133,	1099200,	2067	0.53	0.15	3.71	0	0.44	0.0147851	0.315806		0.765281	0.887387		0.0135019	0.140482
EmuJ_000164200	hypothetical protein	pathogen_EMU_contig_62302	+	1099857	1101441	3	1099857,1100240,1101173,	1099869,1100311,1101441,	351	0.62	0.42	6.83	0	0.22	NA	NA		NA	NA		NA	NA
EmuJ_000164300	solute symporter family transporter	pathogen_EMU_contig_62302	+	1104536	1124863	14	1104536,1104636,1105499,1111708,1112286,1112730,1114285,1115393,1116713,1117452,1120406,1123484,1123952,1124784,	1104551,1104759,1105710,1111915,1112403,1112937,1114443,1115524,1116876,1117618,1120584,1123677,1124113,1124863,	2109	0.02	0.01	0.17	0	0.01	NA	NA		NA	NA		NA	NA
EmuJ_000164400	hypothetical protein	pathogen_EMU_contig_62302	-	1126784	1127071	2	1126784,1127005,	1126928,1127071,	210	0	0	0	0	0	NA	NA		NA	NA		NA	NA
EmuJ_000164500	Immunoglobulin	pathogen_EMU_contig_62302	+	1132473	1154668	7	1132473,1134208,1134923,1135427,1139100,1151760,1154447,	1132627,1134321,1135170,1135496,1139451,1151793,1154668,	1188	0.08	0	0	0	0	NA	NA		NA	NA		NA	NA
EmuJ_000164600	cystinosin	pathogen_EMU_contig_62302	-	1167819	1168074	1	1167819,	1168074,	255	10.03	10.47	27.33	33.92	4.31	0.600438	1		0.93026	0.972217		0.69718	0.947938
EmuJ_000164700	cystinosin	pathogen_EMU_contig_62302	-	1180398	1196721	11	1180398,1185333,1185421,1185637,1189462,1193146,1194226,1194478,1196110,1196322,1196680,	1180475,1185392,1185603,1185708,1189580,1193317,1194346,1194578,1196251,1196532,1196721,	1290	21.33	6.31	27.2	6.7	6.47	0.575639	1		0.159246	0.372034		0.0779706	0.409587
EmuJ_000164800	centrosomal protein of 97 kda	pathogen_EMU_contig_62302	+	1198524	1211713	16	1198524,1199069,1199229,1199633,1199758,1199988,1200948,1201100,1201257,1201506,1202376,1202677,1203129,1204353,1208905,1211653,	1198665,1199183,1199294,1199717,1199858,1200193,1200983,1201180,1201428,1201650,1202541,1202736,1203281,1204634,1209092,1211713,	2043	2.93	0.46	3.37	0	1.17	0.569107	1		0.273225	0.512043		0.1358	0.554346
EmuJ_000164900	expressed conserved protein	pathogen_EMU_contig_62302	+	1226917	1246960	53	1226917,1227815,1228370,1228487,1228608,1228737,1228880,1228997,1229235,1229436,1229648,1229862,1230490,1230629,1230747,1231831,1231962,1232135,1233064,1233693,1233831,1233931,1234161,1234518,1234847,1235653,1235864,1236003,1236342,1236629,1237120,1237385,1238094,1238252,1238352,1239030,1239149,1239553,1239674,1239823,1240017,1240635,1241408,1241884,1242684,1244473,1244577,1244983,1245365,1246402…	1226944,1227833,1228409,1228523,1228647,1228797,1228916,1229036,1229304,1229469,1229678,1229901,1230520,1230671,1230789,1231870,1231980,1232162,1233106,1233723,1233861,1233970,1234200,1234557,1234886,1235683,1235903,1236042,1236366,1236641,1237165,1237424,1238133,1238270,1238403,1239054,1239188,1239592,1239704,1239865,1240065,1240677,1241447,1241923,1242732,1244503,1244625,1245022,1245404,1246441…	1953	7.63	2.7	6.28	33.68	3.79	0.892278	1		0.129634	0.326166		0.201302	0.64833
EmuJ_000165000	Zinc finger C2H2	pathogen_EMU_contig_62302	+	1249284	1255553	9	1249284,1250384,1252946,1253585,1254384,1255011,	1249780,1250950,1253432,1254024,1254920,1255554,	3066	17.21	1.66	16.68	15.8	31.89	0.539176	1		0.0858298	0.252496		0.434117	0.842261
EmuJ_000165050	serine:threonine protein phosphatase 6	pathogen_EMU_contig_62302	+	1257622	1280695	25	1257536,1258002,1262280,1264117,1268379,1270344,1270541,1270831,1271280,1275345,1277086,1277913,1278238,1279623,1279810,1280224,1280675,	1257706,1258240,1262415,1264183,1268573,1270455,1270770,1271029,1271470,1275472,1277217,1277999,1278328,1279655,1280148,1280407,1280695,	2538	31.15	5.2	15.82	10.91	28.94	0.614817	1		0.826054	0.920574		0.50351	0.874266
EmuJ_000165100	glutamate receptor ionotrophic AMPA 3	pathogen_EMU_contig_62302	+	1285812	1293726	6	1285812,1286004,1289856,1291161,1292215,1293228,	1285960,1286831,1290393,1292007,1292539,1293726,	3180	3.35	0.46	3.76	4.35	0.55	0.557285	1		0.893242	0.953468		0.672971	0.942182
EmuJ_000165300	conserved hypothetical protein	pathogen_EMU_contig_62302	+	1299982	1301279	2	1299982,1301235,	1300634,1301279,	696	0.14	0	0.04	0	0	NA	NA		NA	NA		NA	NA
EmuJ_000165400	conserved hypothetical protein	pathogen_EMU_contig_62302	-	1305252	1309760	2	1305252,1309588,	1305788,1309760,	708	0	0	0.07	0	0.4	NA	NA		NA	NA		NA	NA
EmuJ_000165500	USP6 N terminal protein	pathogen_EMU_contig_62302	+	1311436	1336420	15	1311436,1311912,1312540,1316418,1328402,1330696,1331844,1332389,1334301,1334811,1335042,1335413,1335641,1335825,1336209,	1311585,1311955,1312636,1316520,1328579,1330963,1331944,1332545,1334618,1334964,1335325,1335490,1335649,1335840,1336420,	2154	54.28	10.85	32.2	26.52	34.14	0.67459	1		0.837655	0.925708		0.800932	0.970922
EmuJ_000165600	enteropeptidase	pathogen_EMU_contig_62302	+	1337011	1339048	5	1337011,1337595,1337892,1338414,1338877,	1337288,1337717,1338253,1338635,1339048,	1152	1.75	1.67	8.86	0	1.14	0.183928	0.991562		0.13707	0.338241		0.0121494	0.132202
EmuJ_000165700	AP2 associated protein kinase 1	pathogen_EMU_contig_62302	-	1343932	1365727	13	1343932,1344083,1344883,1345460,1345930,1346324,1347237,1353747,1353988,1358679,1358862,1364224,1365698,	1343986,1344207,1345074,1345701,1346055,1346428,1347461,1353869,1354134,1358782,1358981,1364460,1365727,	1818	11.08	2.81	17.62	5.7	12.92	0.344592	1		0.650537	0.818367		0.581883	0.906799
EmuJ_000165800	SH2 domain containing protein 7	pathogen_EMU_contig_62302	+	1367427	1379652	8	1367427,1367571,1368220,1368386,1377048,1377850,1378759,1379463,	1367508,1367626,1368320,1368474,1377292,1378225,1379058,1379652,	1431	86.51	22.64	21.17	16.93	8.16	0.0623561	0.693792		0.00258943	0.0187485	UP	0.544198	0.89258
EmuJ_000166000	hypothetical protein	pathogen_EMU_contig_62302	-	1387639	1388665	2	1387639,1388610,	1387824,1388665,	240	0	0	0	0	0	NA	NA		NA	NA		NA	NA
EmuJ_000166100	hypothetical protein	pathogen_EMU_contig_62302	+	1391145	1391686	2	1391145,1391551,	1391214,1391686,	204	0	0	0	0	0.24	NA	NA		NA	NA		NA	NA
EmuJ_000166300	forkhead box Q:D protein transcription	pathogen_EMU_contig_62302	-	1402598	1406117	3	1402598,1403495,1405849,	1403113,1403660,1406117,	948	0	0	0	0	0.21	NA	NA		NA	NA		NA	NA
EmuJ_000166400	pumilio domain containing protein	pathogen_EMU_contig_62302	+	1413401	1419324	16	1413401,1413586,1413789,1413915,1414062,1414142,1414259,1414776,1415162,1415615,1416016,1416573,1417234,1418339,1418612,1419191,	1413428,1413700,1413838,1413992,1414098,1414184,1414275,1414937,1415369,1415866,1416443,1416935,1417562,1418529,1418703,1419324,	2511	109.81	17.98	96.16	111	90.64	0.762418	1		0.429777	0.656952		0.736883	0.960562
EmuJ_000166500	ring finger protein unkempt	pathogen_EMU_contig_62302	+	1419551	1463270	12	1419551,1420328,1420509,1425964,1434360,1444597,1447930,1450093,1452884,1460461,1462535,1463027,	1419578,1420435,1420781,1426218,1434646,1444957,1448323,1450421,1453110,1460740,1462907,1463270,	3147	99.99	18.91	41.69	50.61	38.39	0.387042	1		0.522241	0.73179		0.710953	0.952739
EmuJ_000166600	bifunctional polynucleotide	pathogen_EMU_contig_62302	+	1463975	1473913	14	1463975,1467925,1468659,1469465,1469617,1469738,1470584,1470792,1470936,1471644,1472427,1472906,1473662,1473789,	1464101,1467992,1468723,1469574,1469697,1469817,1470743,1470841,1470998,1471849,1472489,1473104,1473724,1473913,	1446	80.02	30.11	59.29	27.53	11.72	0.642938	1		0.0153787	0.0751305		0.104358	0.479013
EmuJ_000166700	expressed protein	pathogen_EMU_contig_62302	-	1475147	1475606	2	1475147,	1475606,	459	57.55	40.95	181.85	7.53	14.55	0.189039	0.998969		0.0038051	0.0254916	UP	0.000141875	0.00690059	UP
EmuJ_000166800	Peptidase S8 S53 subtilisin kexin sedolisin	pathogen_EMU_contig_62302	+	1478105	1506991	30	1478105,1478446,1479430,1481441,1483005,1483191,1484091,1484291,1486032,1486373,1488524,1490756,1493363,1493917,1494690,1495778,1497477,1497656,1498400,1498539,1499493,1502032,1502541,1502712,1503163,1506655,1506853,	1478372,1478687,1479627,1481563,1483115,1483463,1484168,1484419,1486142,1486605,1488705,1491060,1493677,1494033,1495049,1495879,1497583,1497791,1498460,1498979,1499572,1502231,1502588,1503053,1503557,1506781,1506991,	5196	18.96	4.68	22.53	20.99	29.37	0.533406	1		0.156892	0.368743		0.592314	0.910078
EmuJ_000166900	expressed conserved protein	pathogen_EMU_contig_62302	-	1507435	1507680	3	1507435,1507581,	1507549,1507680,	213	62.62	122.2	130.65	203.19	352.76	0.670062	1		0.251725	0.489517		0.202604	0.650971
EmuJ_000167000	general transcription factor iih subunit 5	pathogen_EMU_contig_62302	+	1508062	1508580	3	1508062,1508275,1508393,	1508085,1508329,1508580,	264	46.28	55.49	35.03	72.12	133.44	0.227303	1		0.545039	0.748028		0.108205	0.489715
EmuJ_000167100	uracil phosphoribosyltransferase	pathogen_EMU_contig_62302	-	1508811	1512977	7	1508811,1508973,1509944,1510388,1512304,1512488,1512944,	1508923,1509076,1510043,1510622,1512417,1512655,1512977,	861	98.36	87.47	96.05	76.39	67.07	0.415413	1		0.224621	0.459601		0.873731	0.983755
EmuJ_000167200	Activating transcription factor 7 interacting	pathogen_EMU_contig_62302	+	1513778	1514836	4	1513778,1514130,1514475,1514686,	1514057,1514431,1514612,1514836,	867	110.66	56.41	81.38	73.87	52.12	0.445372	1		0.273931	0.512804		0.904697	0.989616
EmuJ_000167300	expressed protein	pathogen_EMU_contig_62302	-	1515516	1516135	4	1515516,1515626,1515968,	1515587,1515830,1516135,	442	28.34	23.57	52.71	39.16	82.71	0.763526	1		0.307706	0.547228		0.604528	0.912158
EmuJ_000167400	glycosylphosphatidylinositol anchor attachment 1	pathogen_EMU_contig_62302	+	1517757	1520955	10	1517757,1517935,1518157,1518351,1518494,1518729,1518969,1519270,1520186,1520669,	1517905,1518117,1518317,1518456,1518691,1518929,1519123,1519734,1520354,1520955,	2064	64.63	14.52	53.94	33.55	49.51	0.938578	1		0.990286	0.9977		0.947467	0.998358
EmuJ_000167500	conserved hypothetical protein	pathogen_EMU_contig_62302	+	1531932	1532370	1	1531932,	1532370,	438	0.04	0	0.68	0	0	NA	NA		NA	NA		NA	NA
EmuJ_000167600	Vesicle transport protein SFT2B	pathogen_EMU_contig_62302	-	1540257	1541264	7	1540257,1540636,1540759,1540835,1540956,1541075,1541198,	1540332,1540725,1540796,1540917,1541042,1541165,1541264,	525	43.1	19	41.21	19.77	25.58	0.90022	1		0.422869	0.652445		0.588551	0.909103
EmuJ_000167700		pathogen_EMU_contig_62302	+	1542004	1543457	7	1542004,1543138,	1542240,1543457,	555	162.79	152.91	115.38	93.56	98.34	0.176625	0.984852		0.09261	0.264741		0.970969	1
EmuJ_000167900	ubiquitin carboxyl terminal hydrolase 36	pathogen_EMU_contig_62302	-	1569800	1574977	10	1569800,1571026,1571758,1572583,1572904,1573487,1573701,1573879,1574124,1574604,	1570262,1571175,1572038,1572646,1573109,1573630,1573790,1574050,1574505,1574977,	2316	81.8	15.9	54.84	45.59	47.26	0.84087	1		0.858705	0.937296		0.955502	1
EmuJ_000168000	hypothetical protein	pathogen_EMU_contig_62302	+	1576139	1581145	4	1576139,1576876,1577030,1580830,	1576211,1576900,1577105,1581145,	486	4.67	2.57	29.97	46.29	4.83	0.0482591	0.613628		0.0502536	0.176489		0.889687	0.987386
EmuJ_000168100	kelch protein 12	pathogen_EMU_contig_62302	+	1598182	1600686	7	1598182,1598849,1599338,1599565,1599873,1600456,1600584,	1598288,1599078,1599481,1599830,1600256,1600503,1600686,	1275	0	0	0	0	0	NA	NA		NA	NA		NA	NA
EmuJ_000168200	kelch protein 12	pathogen_EMU_contig_62302	-	1603765	1606269	7	1603765,1603948,1604195,1604621,1604970,1605373,1606163,	1603867,1603995,1604578,1604886,1605113,1605602,1606269,	1275	0	0	0	0	0	NA	NA		NA	NA		NA	NA
EmuJ_000168300	expressed conserved protein	pathogen_EMU_contig_62302	-	1623858	1624924	4	1623858,1624268,1624921,	1624232,1624782,1624924,	891	16.45	26.37	62.72	3.88	14.74	0.53877	1		0.0698251	0.220716		0.02885	0.225058
EmuJ_000168400	polycystin 1	pathogen_EMU_contig_62302	-	1635912	1642195	23	1633197,1634381,1634764,1634930,1635220,1635444,1635912,1636227,1636353,1636815,1636943,1637391,1637588,1638447,1638928,1639269,1639545,1640810,1641113,1641390,1641768,1642005,1642167,	1633470,1634698,1634850,1635142,1635370,1635681,1635971,1636318,1636605,1636859,1637115,1637543,1637840,1638883,1639228,1639511,1639726,1640975,1641206,1641554,1641958,1642115,1642195,	4206	0	0	0.02	0	0	NA	NA		NA	NA		NA	NA
EmuJ_000168600	expressed protein	pathogen_EMU_contig_62302	+	1660463	1660673	1	1660463,	1660673,	210	3.33	2.09	2.85	0	2.52	NA	NA		NA	NA		NA	NA
EmuJ_000168700	synaptogyrin 2	pathogen_EMU_contig_62302	-	1660676	1669396	4	1660676,1668189,1668801,1669294,	1660919,1668347,1669021,1669396,	723	35.89	12.22	39.9	4.78	10.91	0.792755	1		0.0605654	0.201827		0.0590359	0.350225
EmuJ_000168800	zinc finger protein	pathogen_EMU_contig_62302	+	1670931	1672323	1	1670931,	1672323,	1392	18.45	12.37	32.14	42.28	57.39	0.653442	1		0.0631247	0.206427		0.296893	0.737016
EmuJ_000168900	WD40 repeat domain containing protein	pathogen_EMU_contig_62302	-	1679124	1683672	6	1679124,1679352,1682246,1683173,1683490,1683599,	1679237,1679471,1682846,1683372,1683565,1683672,	1179	43.79	9.26	19.27	13.21	8.37	0.419647	1		0.0904238	0.260744		0.545459	0.89258
EmuJ_000169000	expressed protein	pathogen_EMU_contig_62302	-	1684985	1686091	4	1684985,1685102,1685360,1685982,	1685032,1685207,1685480,1686091,	381	17.19	10.1	56.66	40.89	17.45	0.174403	0.98047		0.491296	0.7062		0.486967	0.865783
EmuJ_000169100	Pre mRNA splicing regulator female lethal(2)D	pathogen_EMU_contig_62302	-	1687161	1691129	7	1687161,1688556,1689274,1690444,1690774,1691009,1691118,	1687377,1688669,1689429,1690689,1690881,1691086,1691129,	924	94.06	41.64	118.64	28.09	13.3	0.766772	1		0.00550421	0.0341067	UP	0.00612625	0.0849885
EmuJ_000169200	ubiquitin conjugating enzyme E2 C	pathogen_EMU_contig_62302	+	1691652	1693937	6	1692861,1692970,1693733,	1692900,1693175,1693843,	354	101.32	63.05	195.56	185.81	155.22	0.469685	1		0.326139	0.564954		0.922086	0.99147
EmuJ_000169300	phosphatidylinositol binding clathrin assembly	pathogen_EMU_contig_62302	-	1695550	1712599	20	1695550,1696616,1699074,1700827,1701880,1702085,1707157,1707954,1708602,1710453,1710888,1711033,1711150,1711325,1711505,1711691,1712007,1712137,1712247,1712421,	1695559,1696780,1699182,1700968,1701925,1702127,1707315,1708084,1709042,1710507,1710956,1711075,1711257,1711437,1711562,1711731,1712081,1712218,1712390,1712599,	2193	48.01	11.09	22.82	9.47	7.14	0.39794	1		0.00938267	0.0521374		0.169565	0.605245
EmuJ_000169400	eukaryotic translation elongation factor 1	pathogen_EMU_contig_62302	+	1713108	1713585	4	1713108,1713197,1713334,1713465,	1713169,1713301,1713430,1713585,	381	87.76	91.25	171.96	59.05	117.16	0.874077	1		0.534438	0.740655		0.500107	0.870925
EmuJ_000169500	tRNA dihydrouridine synthase 2	pathogen_EMU_contig_62302	+	1713805	1720374	13	1713805,1713983,1714109,1714279,1714401,1714791,1715096,1715877,1717203,1718063,1719331,1720006,1720274,	1713877,1714029,1714201,1714323,1714462,1714839,1715162,1716035,1717384,1718185,1719605,1720080,1720374,	1338	55.42	15.65	78.32	58.22	27.02	0.402272	1		0.933919	0.973735		0.450613	0.853628
EmuJ_000169600	glycoprotein 3 alpha L fucosyltransferase	pathogen_EMU_contig_62302	-	1726946	1731870	6	1726946,1727986,1728971,1729643,1730883,1731837,	1727090,1728176,1729120,1729892,1731147,1731870,	1029	0.05	0	0.23	0	0.71	NA	NA		NA	NA		NA	NA
EmuJ_000169700	hypothetical protein	pathogen_EMU_contig_62302	-	1737912	1745368	4	1737912,1740746,1742233,1744954,	1738056,1740995,1742497,1745368,	1071	0.05	0	0.04	0	2.57	NA	NA		NA	NA		NA	NA
EmuJ_000169800	potassium:sodium hyperpolarization activated	pathogen_EMU_contig_62302	+	1754180	1777796	10	1754180,1757801,1760463,1760981,1761449,1765031,1770873,1772045,1777126,1777723,	1754626,1757965,1760625,1761079,1761599,1765250,1771020,1772289,1777343,1777796,	1920	9.53	3.55	7.95	2.7	0.58	0.873077	1		0.0273652	0.114561		0.0682108	0.381395
EmuJ_000169900	expressed protein	pathogen_EMU_contig_62302	+	1777813	1779880	2	1777813,1779767,	1777985,1779880,	285	7.82	4.66	8.49	0	3.08	0.919939	1		0.0997684	0.277901		0.18781	0.629726
EmuJ_000170000	Ras GTPase activating protein binding protein 1	pathogen_EMU_contig_62302	-	1780050	1781701	6	1780050,1780536,1780657,1781205,1781404,	1780245,1780603,1781174,1781368,1781701,	1239	430.15	215.98	293.77	251.5	301.29	0.451883	1		0.492558	0.70751		0.827255	0.97479
EmuJ_000170100	expressed conserved protein	pathogen_EMU_contig_62302	-	1783009	1790177	6	1783009,1787541,1788007,1789685,1790053,1790164,	1783312,1787936,1788016,1789711,1790099,1790177,	792	2.65	2.39	3.78	91.8	122.18	0.863211	1		1.79955e-08	6.28191e-07	DOWN	2.98316e-05	0.00207638	DOWN
EmuJ_000170200	lysosomal protective protein	pathogen_EMU_contig_62302	+	1800576	1807648	11	1800576,1801757,1802380,1803174,1804631,1804884,1805053,1805317,1806262,1807060,1807444,	1800858,1801805,1802467,1803330,1804723,1804978,1805241,1805440,1806452,1807147,1807648,	1551	43.81	21.34	62.28	44.64	131.84	0.693159	1		0.110778	0.295677		0.37803	0.799521
EmuJ_000170300	guanylate kinase	pathogen_EMU_contig_62302	+	1809001	1810068	3	1809001,1809427,1809711,	1809271,1809565,1810068,	765	142.53	108.15	213.86	99.56	88.92	0.947242	1		0.23022	0.465725		0.282447	0.726961
EmuJ_000170400	expressed protein	pathogen_EMU_contig_62302	-	1836598	1836946	1	1836598,	1836946,	348	0	0	0	0	0	NA	NA		NA	NA		NA	NA
EmuJ_000170500	Translation machinery associated TMA7	pathogen_EMU_contig_62302	+	1845212	1846540	2	1845212,1846357,	1845290,1846540,	261	129.8	175.67	165.86	245.4	173.02	0.431374	1		0.836762	0.924849		0.534975	0.887303
EmuJ_000170600	GTP binding protein	pathogen_EMU_contig_62302	-	1848169	1853780	12	1848169,1848916,1849922,1850813,1852363,1852551,1852792,1853174,1853310,1853472,1853599,1853722,	1848448,1848982,1850120,1851077,1852514,1852751,1853104,1853273,1853438,1853567,1853687,1853780,	1938	82.86	27.98	100.51	41.98	24.67	0.651213	1		0.166546	0.38234		0.102468	0.474727
EmuJ_000170700	LIN 24 (Twenty four) Like family member	pathogen_EMU_contig_62302	+	1855325	1861415	3	1855325,1860559,1861094,	1855754,1860706,1861415,	897	0	0	0.01	0	11.68	NA	NA		NA	NA		NA	NA
EmuJ_000170800	glycoprotein 3 alpha L fucosyltransferase	pathogen_EMU_contig_62302	-	1895355	1898018	6	1895355,1896304,1896590,1896905,1897452,1897802,	1895499,1896494,1896739,1897154,1897716,1898018,	1212	0.22	0.14	1.43	0	0	NA	NA		NA	NA		NA	NA
EmuJ_000170900	expressed protein	pathogen_EMU_contig_62302	-	1904379	1904745	1	1904379,	1904745,	366	99.69	145.1	205.9	94.59	238.66	0.898018	1		0.905867	0.960973		0.974683	1
EmuJ_000171000	DNA replication licensing factor MCM4	pathogen_EMU_contig_62302	+	1910014	1920349	12	1910014,1910288,1910584,1910998,1911358,1912290,1914441,1916261,1917286,1917723,1918707,1920122,	1910209,1910510,1910926,1911286,1911558,1912516,1914682,1916476,1917523,1917816,1918894,1920349,	2673	24.05	4.72	32.09	23.96	69.14	0.378705	1		0.0320494	0.129319		0.376902	0.799432
EmuJ_000171100	hypothetical protein	pathogen_EMU_contig_62302	-	1925984	1927334	2	1925984,1927063,	1926295,1927334,	582	45.05	17.09	25.84	53.53	25.22	0.457359	1		0.949317	0.979651		0.442681	0.847571
EmuJ_000171200	RNA binding motif single stranded interacting	pathogen_EMU_contig_62302	-	1927397	1931745	6	1927397,1928548,1929722,1930217,1930780,1931130,	1928033,1928931,1930148,1930469,1930937,1931745,	2469	83.04	11.92	33.06	41.36	43.74	0.394877	1		0.836698	0.924849		0.489911	0.865917
EmuJ_000171400	tyrosine protein kinase Fps85D	pathogen_EMU_contig_62302	-	1935426	1961221	16	1935426,1939352,1939812,1941011,1942018,1944670,1946344,1947615,1950367,1951381,1953180,1958143,1959916,1960415,1960553,1960801,	1935917,1939536,1939866,1941102,1942142,1944881,1946480,1948026,1950432,1951509,1953556,1958741,1960373,1960512,1960727,1961221,	4017	13.29	1.18	8.11	8.18	12.7	0.97958	1		0.461044	0.679646		0.546229	0.89258
EmuJ_000171500	galactosylgalactosylxylosylprotein	pathogen_EMU_contig_62302	+	1971030	1973372	4	1971030,1972897,1973288,	1971186,1973200,1973372,	543	8.91	3.77	11.91	0	0	0.731607	1		0.00032705	0.00342491	UP	0.000323959	0.0118893	UP
EmuJ_000171600	expressed conserved protein	pathogen_EMU_contig_62302	-	1993769	2005489	4	1993769,1996914,1999605,2004741,	1993984,1997814,1999719,2005489,	1977	155.76	19.51	181.4	446.61	473.27	0.41969	1		0.00536513	0.0333986	DOWN	0.146156	0.572043
EmuJ_000171700	expressed protein	pathogen_EMU_contig_62302	-	2005514	2006535	2	2005514,2006464,	2005665,2006535,	222	169.77	8.24	144.77	460.09	521.53	0.592628	1		0.00575458	0.0350396	DOWN	0.099006	0.466108
EmuJ_000171800	sorting nexin 14	pathogen_EMU_contig_62302	-	2016075	2043443	22	2016075,2016496,2016649,2018381,2019216,2020989,2024771,2025881,2028979,2031588,2032588,2034189,2037711,2038917,2039733,2040090,2041292,2041862,2041966,2042078,2042250,2043383,	2016263,2016561,2016677,2018668,2019440,2021193,2024918,2026029,2029475,2031644,2032699,2034538,2037826,2039004,2039778,2040190,2041650,2041880,2042048,2042166,2042294,2043443,	3300	50.34	7.23	19.16	22.03	12.84	0.357125	1		0.309152	0.549075		0.907478	0.989616
EmuJ_000171900	histone acetyltransferase myst4	pathogen_EMU_contig_62302	+	2044915	2060257	17	2044915,2045522,2045921,2046119,2047128,2047940,2049382,2050160,2050911,2051400,2054348,2055516,2055716,2056263,2057573,2058775,2059169,	2044943,2045845,2046045,2046374,2047479,2048246,2049801,2050372,2050984,2051728,2054613,2055658,2056206,2056559,2057858,2058983,2060257,	5193	23.56	2.92	6.44	10	7.16	0.194282	1		0.418445	0.649427		0.49528	0.867838
EmuJ_000172000	expressed protein	pathogen_EMU_contig_62302	+	2067109	2068192	1	2067109,	2068192,	1083	0.04	0	0.16	0	0	NA	NA		NA	NA		NA	NA
EmuJ_000172300	expressed conserved protein	pathogen_EMU_contig_62302	+	2102595	2103372	1	2102595,	2103372,	777	0	0	0.39	0	0	NA	NA		NA	NA		NA	NA
EmuJ_000172600	phospholipid transporting ATPase IIB	pathogen_EMU_contig_62302	-	2113454	2125229	13	2113454,2113667,2115002,2117152,2117779,2118679,2120958,2122580,2123207,2123688,2124292,2124629,2125134,	2113588,2113871,2115257,2117495,2118010,2118803,2121217,2123137,2123608,2123892,2124547,2124777,2125229,	3210	79.82	9.45	51.91	121.34	178.09	0.987948	1		0.036734	0.143416		0.110713	0.496059
EmuJ_000172700	expressed protein	pathogen_EMU_contig_62302	-	2129506	2130234	3	2129506,2130062,2130227,	2129762,2130120,2130234,	321	29.65	1.05	20.24	86.29	74.42	0.802808	1		0.0266219	0.112714		0.147729	0.574304
EmuJ_000172800	solute carrier family 35 member e1 protein	pathogen_EMU_contig_62302	+	2132449	2137744	7	2132449,2132513,2132752,2132965,2133892,2137612,	2132483,2132581,2132890,2133097,2134132,2137744,	744	23.53	9.65	30.91	0	0.4	0.718037	1		1.00441e-05	0.000166181	UP	1.09699e-05	0.000903788	UP
EmuJ_000172900	transmembrane protein 68	pathogen_EMU_contig_62302	+	2142388	2152384	9	2142388,2142536,2144651,2147275,2150517,2151729,2151871,2152020,2152207,	2142467,2142944,2144910,2147448,2150747,2151793,2151947,2152084,2152384,	1530	23.21	7.49	80.58	9.05	8.44	0.0201984	0.378797		0.183234	0.406821		0.000698692	0.0192579	UP
EmuJ_000173000	expressed conserved protein	pathogen_EMU_contig_62302	+	2152484	2153739	3	2153334,	2153739,	405	152.91	70.69	109.03	25.62	78.51	0.539083	1		0.100478	0.279081		0.461188	0.860816
EmuJ_000173100	expressed protein	pathogen_EMU_contig_62302	-	2153761	2154437	2	2153761,2154238,	2153886,2154437,	324	80.64	34.32	85.15	53.42	74.96	0.972217	1		0.948836	0.979408		0.933763	0.993089
EmuJ_000173200	Zinc finger MYM type protein 3	pathogen_EMU_contig_62302	-	2154456	2157945	9	2154456,2154858,2155310,2155589,2156079,2156485,2156996,2157398,2157753,	2154634,2155088,2155507,2156013,2156396,2156924,2157321,2157457,2157945,	2361	67.48	14.08	64.08	79.92	60.75	0.743706	1		0.348753	0.583976		0.66646	0.940611
EmuJ_000173300	rabb and c	pathogen_EMU_contig_62302	-	2158875	2168363	10	2158875,2159293,2159645,2160349,2161569,2161935,2162266,2162437,	2158992,2159308,2159765,2160439,2161650,2161996,2162327,2162729,	837	0.35	0.39	166.84	119.96	64.71	5.03086e-15	5.0774e-12	DOWN	3.88857e-14	5.32141e-12	DOWN	0.488708	0.865917
EmuJ_000173400	expressed conserved protein	pathogen_EMU_contig_62302	+	2177766	2179093	2	2177766,2178934,	2177841,2179093,	234	0.81	0.81	0.64	0	8.97	NA	NA		NA	NA		NA	NA
EmuJ_000173500	expressed conserved protein	pathogen_EMU_contig_62302	+	2184432	2184852	1	2184432,	2184852,	420	1.54	0.23	0.35	0	0	NA	NA		NA	NA		NA	NA
EmuJ_000173600	otopetrin	pathogen_EMU_contig_62302	+	2214302	2223600	6	2214302,2214835,2216427,2219146,2221484,2223294,	2214399,2214999,2216629,2219348,2221887,2223600,	1374	36.71	26.11	13.18	0	0	0.0717217	0.736953		7.46546e-11	4.89079e-09	UP	4.95869e-07	0.000102658	UP
EmuJ_000173700	cysteine and histidine rich protein 1	pathogen_EMU_contig_62302	+	2255843	2257271	1	2255843,	2257271,	1428	0.07	0	0.16	0	0	NA	NA		NA	NA		NA	NA
EmuJ_000173800	FAS associated factor 1	pathogen_EMU_contig_62302	-	2258437	2264832	12	2258437,2258595,2260224,2261061,2261356,2262424,2263535,2263729,2264151,2264298,2264667,2264808,	2258521,2258958,2260608,2261280,2261520,2262530,2263658,2264087,2264225,2264612,2264776,2264832,	2322	84.84	11.2	68.01	71.57	59.87	0.801834	1		0.560867	0.757644		0.825862	0.974143
EmuJ_000173900	expressed protein	pathogen_EMU_contig_62302	-	2265949	2266436	2	2265949,2266381,	2266344,2266436,	450	53.44	16.22	49.64	200.04	106.82	0.946156	1		0.00972662	0.0536327		0.0553887	0.336753
EmuJ_000174000	c Jun NH2 terminal kinase	pathogen_EMU_contig_62302	-	2266454	2277337	8	2266454,2269428,2271196,2272267,2275269,2275775,2276202,2277265,	2266562,2269572,2271485,2272482,2275368,2275905,2276438,2277337,	1293	83.41	17.12	50.75	89.7	85.73	0.688185	1		0.295826	0.535898		0.232048	0.683312
EmuJ_000174100	conserved hypothetical protein	pathogen_EMU_contig_62302	+	2278772	2279994	3	2278772,2279623,2279823,	2278940,2279746,2279994,	462	0.86	0.34	7.07	0	0.49	NA	NA		NA	NA		NA	NA
EmuJ_000174200	conserved hypothetical protein	pathogen_EMU_contig_62302	-	2280806	2308368	45	2280806,2281178,2282286,2283091,2283422,2283542,2283867,2284163,2284438,2285035,2285345,2285760,2286097,2286618,2286764,2288333,2288679,2289011,2289422,2289910,2290386,2290953,2291331,2291439,2291650,2291977,2292263,2292580,2293637,2293756,2294047,2294603,2296781,2298983,2299744,2300104,2301940,2302361,2302554,2302871,2304309,2305893,2306488,2307140,2308064,	2280852,2281212,2282579,2283387,2283475,2283825,2284099,2284270,2284537,2285083,2285414,2285829,2286172,2286660,2286830,2288372,2288754,2289086,2289467,2290003,2290485,2291102,2291377,2291469,2291852,2292171,2292365,2292684,2293686,2293786,2294249,2294800,2297004,2299600,2299943,2300262,2301993,2302406,2302696,2303369,2304989,2306143,2306554,2307196,2308368,	6834	1.11	0.43	1.65	0	0.13	0.600174	1		0.00566378	0.0346983	UP	0.00296451	0.0520035
EmuJ_000174300	tm gpcr rhodopsin gpcr rhodopsin superfamily	pathogen_EMU_contig_62302	+	2322535	2323651	1	2322535,	2323651,	1116	0.01	0	0.08	0	0.69	NA	NA		NA	NA		NA	NA
EmuJ_000174500	actin binding protein anillin	pathogen_EMU_contig_62302	-	2371699	2382968	16	2371699,2372859,2374552,2375622,2376038,2376715,2378171,2378713,2380260,2381637,2381874,2382003,2382136,2382297,2382447,2382939,	2371883,2373236,2374848,2375899,2376156,2376968,2378408,2379112,2380623,2381794,2381922,2382066,2382256,2382411,2382508,2382968,	3096	17.32	2.96	25.3	35.78	78.35	0.271445	1		0.00184155	0.0142421	DOWN	0.139742	0.560218
EmuJ_000174600	growth arrest and DNA damage inducible	pathogen_EMU_contig_62302	-	2383539	2387176	4	2383539,2384753,2385014,	2383653,2384880,2385487,	714	307.07	311.61	377.98	303.08	130.77	0.625144	1		0.183356	0.406928		0.548053	0.893142
EmuJ_000174700	chromobox protein 2	pathogen_EMU_contig_62302	+	2430299	2433261	4	2430299,2430540,2431239,2431803,	2430371,2430584,2431723,2433261,	2058	11.11	2.13	17.48	2.52	9.37	0.314069	1		0.926143	0.970875		0.28024	0.724977
EmuJ_000174800	GPCR rhodopsin superfamily	pathogen_EMU_contig_62302	+	2502060	2503302	2	2502060,2502852,	2502627,2503302,	1017	0	0	0.1	0	0	NA	NA		NA	NA		NA	NA
EmuJ_000174900	ribosomal RNA small subunit methyltransferase	pathogen_EMU_contig_62302	+	2505836	2506816	2	2505836,2506345,	2506079,2506816,	714	73.06	85.51	294.67	109.1	103.4	0.21926	1		0.862809	0.939491		0.17108	0.60727
EmuJ_000175000	transient receptor potential cation channel	pathogen_EMU_contig_62302	+	2517919	2558688	31	2517919,2520747,2523402,2525603,2529139,2529774,2536495,2538374,2539544,2540328,2541913,2544881,2545450,2546100,2546613,2548135,2549143,2551098,2551438,2551826,2552401,2553068,2553429,2553928,2554275,2554718,2555382,2555860,2556472,2557058,2557942,	2518192,2520821,2523583,2525817,2529264,2529961,2536673,2538498,2539617,2540435,2542111,2545004,2545783,2546195,2547066,2548250,2549398,2551216,2551736,2552154,2552533,2553256,2553680,2554199,2554529,2554851,2555666,2556198,2556846,2557576,2558688,	7341	49.74	9.03	37.04	41.5	49.88	0.988887	1		0.443005	0.667253		0.554302	0.896968
EmuJ_000175100	expressed conserved protein	pathogen_EMU_contig_62302	-	2563068	2566450	7	2563068,2564384,2564642,2564859,2565212,2565884,2566420,	2563396,2564572,2564790,2565099,2565357,2566041,2566450,	1236	0.11	0.04	0.12	0	0	NA	NA		NA	NA		NA	NA
EmuJ_000175200	hypothetical protein	pathogen_EMU_contig_62302	+	2566671	2567706	2	2566671,2567512,	2566798,2567706,	321	1.09	1.02	1.68	0	0	NA	NA		NA	NA		NA	NA
EmuJ_000175300	GPI inositol deacylase	pathogen_EMU_contig_62302	+	2576496	2592996	22	2576496,2576643,2576747,2576816,2576987,2577067,2577238,2577597,2578400,2579660,2584293,2584451,2586093,2587702,2588046,2588180,2590023,2590731,2590965,2591274,2591492,2592668,	2576613,2576711,2576780,2576955,2577030,2577150,2577505,2577707,2578467,2579837,2584368,2584504,2586274,2587913,2588110,2588337,2590180,2590852,2591205,2591422,2591680,2592996,	3027	0.2	0.02	1.06	0	0.2	NA	NA		NA	NA		NA	NA
EmuJ_000175500	ubiquitin specific peptidase (c family) ubiquitin terminal hydrolase	pathogen_EMU_contig_62302	-	2600073	2604372	7	2600073,2600534,2601667,2601896,2603596,2603836,2604317,	2600465,2600766,2601829,2602067,2603765,2604233,2604372,	1578	28.43	7.07	61.9	42.78	58.66	0.0927899	0.816602		0.0465843	0.167388		0.975382	1
EmuJ_000175600	protein of unknown function DUF590	pathogen_EMU_contig_62302	+	2604761	2621873	21	2604761,2604833,2605101,2605448,2610224,2613572,2613954,2614773,2615490,2615738,2615973,2616183,2616332,2616583,2616857,2617262,2618790,2619081,2619614,2619802,2621828,	2604801,2604913,2605245,2605724,2610352,2613870,2614023,2614868,2615625,2615902,2616131,2616261,2616497,2616781,2616955,2617495,2618996,2619257,2619720,2620003,2621873,	3093	12.59	2.29	53.31	119.22	126.08	0.00595302	0.166549		4.02975e-06	7.41143e-05	DOWN	0.148574	0.574842
EmuJ_000175750		pathogen_EMU_contig_62302	-	2624401	2625870	2	2624401,2625361,	2624807,2625870,	915	11.18	3.14	24.67	20.8	18.45	0.17245	0.975144		0.138495	0.340212		1	1
EmuJ_000175800	exportin 4	pathogen_EMU_contig_62302	-	2627329	2644684	20	2627329,2629017,2630325,2631099,2631600,2632152,2633217,2634110,2636452,2637615,2638139,2639213,2640768,2642264,2642959,2643201,2643399,2644070,2644506,2644636,	2627536,2629404,2630579,2631337,2631924,2632354,2633474,2634267,2636586,2637873,2638351,2639406,2641365,2642386,2643122,2643336,2643636,2644255,2644603,2644684,	4407	15.07	2.02	12.39	16.1	16.36	0.772358	1		0.21631	0.449662		0.483332	0.864587
EmuJ_000176000	Dynactin subunit 4	pathogen_EMU_contig_62302	+	2645949	2650355	8	2645949,2646943,2647378,2647571,2647809,2649196,2649781,2650048,	2646207,2647042,2647390,2647633,2647922,2649705,2649891,2650355,	1470	52.46	8.81	29.92	51.81	33.65	0.701251	1		0.569118	0.763756		0.412919	0.829074
EmuJ_000176100	expressed protein	pathogen_EMU_contig_62302	+	2660439	2660798	3	2660439,2660676,2660774,	2660574,2660730,2660798,	213	96.52	113.33	99.48	24.36	96.05	0.439217	1		0.17416	0.394217		0.759701	0.964512
EmuJ_000176200	transcription factor btf3	pathogen_EMU_contig_62302	+	2662162	2662698	3	2662162,2662491,2662600,	2662457,2662563,2662698,	465	371.5	532.4	1105.8	863.76	782.73	0.672262	1		0.751871	0.880947		0.87126	0.982485
EmuJ_000176300	hypothetical protein	pathogen_EMU_contig_62302	+	2662487	2662740	1	2662487,	2662740,	253	50.86	65.81	158.85	82.09	83.12	0.541281	1		0.942681	0.977207		0.508462	0.875516
EmuJ_000176400	fras1 related extracellular matrix protein	pathogen_EMU_contig_62302	+	2673844	2690819	22	2673844,2676074,2677211,2678011,2678411,2681031,2681829,2682468,2683167,2683927,2684114,2684472,2685035,2686271,2687313,2687702,2688851,2689139,2689352,2689745,2690167,2690427,	2673895,2676355,2677517,2678189,2678651,2681241,2682228,2682930,2683641,2684041,2684392,2684962,2686048,2686501,2687630,2688622,2689054,2689280,2689396,2689911,2690344,2690819,	7086	0.03	0	0.1	0	0.61	NA	NA		NA	NA		NA	NA
EmuJ_000176500		pathogen_EMU_contig_62302	-	2729303	2731514	11	2729303,2730362,	2729705,2730686,	726	0	0	0	0	0	NA	NA		NA	NA		NA	NA
EmuJ_000176600	OTXa paired class homeobox protein	pathogen_EMU_contig_62302	-	2732980	2739904	9	2732980,2735284,2735873,2736200,2736570,2737941,2738592,2739873,	2733192,2735708,2736005,2736287,2736675,2738019,2738795,2739904,	1272	0	0	0	0	0	NA	NA		NA	NA		NA	NA
EmuJ_000176700	OTXa paired class homeobox protein	pathogen_EMU_contig_62302	+	2762274	2769415	9	2762274,2762476,2763604,2764380,2765724,2766112,2766394,2766691,2769207,	2762345,2762526,2763807,2764458,2765829,2766199,2766526,2767115,2769419,	1362	0	0	0	0	0	NA	NA		NA	NA		NA	NA
EmuJ_000176800		pathogen_EMU_contig_62302	+	2770882	2773096	12	2771713,2772694,	2772037,2773096,	726	0	0	0	0	0.02	NA	NA		NA	NA		NA	NA
EmuJ_000176900	MORN and ankyrin domain repeat containing protein	pathogen_EMU_contig_62302	+	2793501	2794926	7	2793501,2793675,2793856,2794137,2794584,2794792,2794908,	2793561,2793819,2794102,2794253,2794639,2794858,2794926,	705	0	0.09	0.39	0	0	NA	NA		NA	NA		NA	NA
EmuJ_000177000	ankyrin repeat and MYND domain containing protein	pathogen_EMU_contig_62302	+	2797033	2801419	11	2797033,2797552,2798709,2799250,2799416,2799757,2800044,2800374,2800484,2800965,2801269,	2797152,2797742,2798892,2799337,2799524,2799968,2800212,2800405,2800636,2801018,2801419,	1452	0	0	0.25	0	0.09	NA	NA		NA	NA		NA	NA
EmuJ_000177100		pathogen_EMU_contig_62302	-	2804095	2807154	4	2804095,2806772,2807140,	2804842,2806874,2807154,	863	0.66	0.35	11.51	0	0.57	NA	NA		NA	NA		NA	NA
EmuJ_000177200	leucine rich repeat containing protein 50	pathogen_EMU_contig_62302	+	2808487	2814717	12	2808487,2809857,2810024,2810991,2811237,2811386,2811747,2812088,2812544,2812872,2814210,2814583,	2809623,2809949,2810246,2811161,2811312,2811451,2811833,2812456,2812680,2812938,2814264,2814717,	2604	0.1	0.02	0.89	9.3	0.38	0.0243867	0.418043		0.000222454	0.0024604	DOWN	0.182726	0.622503
EmuJ_000177300	Diphthamide biosynthesis protein 2	pathogen_EMU_contig_62302	-	2817801	2822288	4	2817801,2820990,2821486,2822222,	2818073,2821327,2822188,2822288,	1377	42.55	15.51	42.35	33.94	51.36	0.961323	1		0.587126	0.777506		0.699048	0.948178
EmuJ_000177400	S adenosylmethionine synthase type 1	pathogen_EMU_contig_62302	+	2822622	2824729	8	2823144,2823258,2823373,2823690,2823925,2824240,2824602,	2823225,2823340,2823609,2823834,2824163,2824538,2824729,	1206	285.69	204.13	418.22	333.04	338.69	0.926159	1		0.946576	0.978949		0.96964	1
EmuJ_000177500	mitochondrial Rho GTPase 1	pathogen_EMU_contig_62302	+	2831654	2850342	13	2831654,2831738,2832027,2832289,2832463,2834870,2838207,2840140,2841424,2842779,2845734,2849229,2850224,	2831703,2831797,2832207,2832403,2832616,2835078,2838413,2840322,2841743,2843046,2846063,2849430,2850342,	2385	37.28	7.16	21.5	22.49	23.74	0.662405	1		0.990467	0.997758		0.658499	0.936194
EmuJ_000177600	conserved hypothetical protein	pathogen_EMU_contig_62302	-	2850640	2858032	13	2850640,2851425,2852830,2853828,2855141,2856626,2856868,2857127,2857306,2857542,2857662,2857795,2857915,	2850995,2851647,2853034,2854108,2855580,2856771,2857084,2857259,2857498,2857628,2857753,2857878,2858032,	2562	1.1	0.44	11.47	2.7	8.82	0.00203814	0.077258		0.00499509	0.0315846	DOWN	0.571236	0.903636
EmuJ_000177700	ribosomal protein L11	pathogen_EMU_contig_62302	-	2859687	2861030	4	2859687,2859823,2860045,2860962,	2859790,2860013,2860335,2861030,	651	489.84	763.05	851.1	574.42	525.37	0.668732	1		0.326438	0.565089		0.715387	0.953613
EmuJ_000177800	regulation of nuclear pre mRNA domain containing protein	pathogen_EMU_contig_62302	+	2861237	2865613	7	2862073,2862258,2862598,2864549,2865475,	2862224,2862530,2862962,2864719,2865613,	1095	44.17	8.32	29.97	26.87	27.13	0.884658	1		0.997354	1		0.892243	0.987386
EmuJ_000177900	conserved hypothetical protein	pathogen_EMU_contig_62302	-	2866070	2870419	2	2866070,2870119,	2866934,2870419,	1164	1.63	1.19	4.03	0	1.47	0.494897	1		0.383057	0.619675		0.15657	0.587156
EmuJ_000178000	conserved hypothetical protein	pathogen_EMU_contig_62302	+	2873109	2876145	1	2873109,	2876145,	3036	0	0	0.31	0	0.04	NA	NA		NA	NA		NA	NA
EmuJ_000178050	NF kappa B inhibitor interacting Ras	pathogen_EMU_contig_62302	+	2877644	2878719	7	2877644,2877794,2878129,2878512,2878678,	2877755,2877992,2878250,2878599,2878719,	558	95.12	62.92	70.77	12.4	28.72	0.395234	1		0.00552948	0.0342108	UP	0.128377	0.535943
EmuJ_000178060	WD40 repeat containing domain	pathogen_EMU_contig_62302	+	2879457	2881386	11	2879457,2879581,2879846,2880026,2880991,	2879469,2879767,2879961,2880497,2881386,	1179	24.37	12.09	51.42	16.14	34.73	0.314187	1		0.74352	0.87753		0.472502	0.863092
EmuJ_000178100	tgf beta family	pathogen_EMU_contig_62302	-	2916480	2921362	5	2916480,2919052,2919361,2919873,2920818,	2916695,2919278,2919799,2919974,2921362,	1524	18.03	5.09	13.94	13.62	15.39	0.878496	1		0.801055	0.905843		0.72829	0.95755
EmuJ_000178200	hypothetical protein	pathogen_EMU_contig_62302	-	2937709	2938724	2	2937709,2938649,	2938540,2938724,	906	0	0	0	0	0	NA	NA		NA	NA		NA	NA
EmuJ_000178300	hypothetical protein	pathogen_EMU_contig_62302	+	2958055	2959058	2	2958055,2958239,	2958130,2959058,	894	0	0.07	0.24	0	0	NA	NA		NA	NA		NA	NA
EmuJ_000178400	conserved hypothetical protein	pathogen_EMU_contig_62302	-	2988716	2991667	4	2988716,2989847,2990236,2991562,	2989655,2990121,2990328,2991667,	1410	2.17	1.07	9.01	13.5	1.37	0.124086	0.902468		0.150203	0.359151		0.861546	0.980117
EmuJ_000178500	transcription factor a mitochondrial	pathogen_EMU_contig_62302	-	2994578	2995905	5	2994578,2994898,2995057,2995564,2995870,	2994761,2994979,2995141,2995826,2995905,	645	16.51	15.92	46.21	26.83	36.03	0.452986	1		0.555656	0.755789		0.808757	0.971711
EmuJ_000178600	trichoplein keratin filament binding protein	pathogen_EMU_contig_62302	+	2996450	2999501	7	2996450,2996666,2996942,2997234,2997744,2998719,2999147,	2996629,2996772,2997038,2997366,2998091,2998801,2999501,	1296	34.25	19.66	49.84	29.38	13.31	0.768119	1		0.316084	0.556006		0.253611	0.704387
EmuJ_000178700	pdz domain containing protein	pathogen_EMU_contig_62302	+	3003160	3031655	12	3003160,3008714,3010870,3011871,3015401,3017328,3019474,3022239,3024512,3027514,3031153,3031521,	3003181,3009130,3011204,3011976,3015665,3017394,3020000,3022575,3024979,3027810,3031443,3031655,	3255	0.38	0.05	1.32	5.31	9.85	0.0411142	0.565512		5.16422e-06	9.08407e-05	DOWN	0.0400303	0.278226
EmuJ_000178800	ccaat enhancer binding protein delta ccaat enhancer binding protein beta	pathogen_EMU_contig_62302	-	3039232	3040903	3	3039232,3039529,3040616,	3039489,3039696,3040903,	711	406.13	335.76	621.88	197.22	236.56	0.984372	1		0.119421	0.308841		0.179914	0.618119
EmuJ_000178900	hypothetical protein	pathogen_EMU_contig_62302	+	3041049	3044189	1	3041049,	3044189,	3140	4.41	0.69	2.31	1.1	6.74	0.767395	1		0.474943	0.691911		0.407303	0.824441
EmuJ_000179000	forkhead box protein O4	pathogen_EMU_contig_62302	+	3044246	3054042	4	3044246,3052054,3053043,3053817,	3045176,3052647,3053773,3054042,	2478	118.95	11.86	30.82	63.57	193.83	0.289737	1		0.235081	0.472458		0.0648407	0.368419
EmuJ_000179100	expressed protein	pathogen_EMU_contig_62302	+	3054057	3054293	2	3054057,3054115,	3054080,3054293,	201	160.24	72.43	63.78	155.02	356.11	0.156709	0.951865		0.225527	0.461105		0.027194	0.216961
EmuJ_000179200	protein fantom	pathogen_EMU_contig_62302	+	3079636	3091641	18	3079636,3079799,3080105,3080435,3080658,3082760,3083121,3084295,3084881,3085618,3085790,3086165,3086276,3088145,3089828,3090393,3090780,3091605,	3079764,3079905,3080182,3080570,3080863,3082834,3083356,3084422,3085093,3085672,3085982,3086189,3086385,3088320,3089936,3090639,3090994,3091641,	2457	3.28	0.62	5.59	2.81	0.97	0.292844	1		0.832659	0.922966		0.246396	0.697277
EmuJ_000179400	60S ribosomal protein L17	pathogen_EMU_contig_62302	-	3092654	3093874	3	3092654,3092893,3093855,	3092861,3093312,3093874,	645	676.85	933.82	1016.46	628.07	785.79	0.616172	1		0.354431	0.591043		0.810546	0.971711
EmuJ_000179500	PEST proteolytic signal containing nuclear	pathogen_EMU_contig_62302	+	3094473	3097249	7	3094473,3094702,3094837,3094929,3096941,	3094659,3094789,3094893,3095060,3097249,	768	63.64	40.54	143.6	49.58	54.32	0.329285	1		0.602288	0.787419		0.158365	0.590564
EmuJ_000179600	rhophilin 2	pathogen_EMU_contig_62302	-	3100214	3114818	14	3100214,3100889,3101026,3101852,3102698,3103914,3104411,3105853,3106584,3106778,3110145,3111099,3111816,3114774,	3100242,3100924,3101059,3102229,3103129,3104203,3104606,3106139,3106683,3106928,3110254,3111224,3111964,3114818,	2349	0.74	0.06	0.61	8.1	25.35	0.730987	1		3.28096e-06	6.08976e-05	DOWN	0.00168196	0.0358315	DOWN
EmuJ_000179700	enolase	pathogen_EMU_contig_62302	+	3112567	3113863	1	3112567,	3113863,	1296	0.2	0	0.06	0	0.2	NA	NA		NA	NA		NA	NA
EmuJ_000179900	conserved hypothetical protein	pathogen_EMU_contig_62302	+	3124105	3124393	1	3124105,	3124393,	288	0	0	0	0	1.63	NA	NA		NA	NA		NA	NA
EmuJ_000180000	glycerol kinase	pathogen_EMU_contig_62302	-	3130989	3132948	5	3130989,3131771,3132165,3132489,3132732,	3131703,3132093,3132413,3132657,3132948,	1668	1.63	0.26	6.07	16.6	12.83	0.0264795	0.438799		0.00014957	0.00175272	DOWN	0.219992	0.673064
EmuJ_000180100	coiled coil helix coiled coil helix	pathogen_EMU_contig_62302	+	3135694	3136123	2	3135694,3135872,	3135833,3136123,	390	42.92	35.71	71.74	35.51	53.89	0.883546	1		0.799429	0.904765		0.721645	0.956272
EmuJ_000180200	expressed protein	pathogen_EMU_contig_62302	+	3136239	3136985	2	3136239,3136853,	3136548,3136985,	441	50.72	36.89	84.69	31.4	58.43	0.783538	1		0.703002	0.853797		0.555513	0.897311
EmuJ_000180300	expressed conserved protein	pathogen_EMU_contig_62302	-	3137012	3140193	6	3137012,3137487,3137760,3138585,3139396,3139770,	3137416,3137608,3138075,3138912,3139624,3140193,	1818	99.21	15.58	65.76	113.32	122.01	0.920672	1		0.193801	0.419954		0.271482	0.719181
EmuJ_000180400	Protein archease	pathogen_EMU_contig_62302	-	3141354	3142709	9	3141354,3141527,3141656,3141919,3142040,3142122,3142182,3142410,3142704,	3141481,3141580,3141739,3142001,3142083,3142147,3142249,3142501,3142709,	576	59.23	31.89	81.94	75.13	22.43	0.794908	1		0.689055	0.844479		0.555218	0.897311
EmuJ_000180500	dnaJ subfamily C 1	pathogen_EMU_contig_62302	+	3142899	3145104	7	3142899,3142959,3143119,3143963,3144212,3144662,3144958,	3142918,3143051,3143359,3144160,3144589,3144908,3145104,	1317	66.25	22.83	109.89	77.55	34.33	0.3231	1		0.916828	0.967254		0.375171	0.797559
EmuJ_000180600	arginyl tRNA protein transferase 1	pathogen_EMU_contig_62302	-	3145316	3147002	5	3145316,3145855,3146140,3146410,3146591,	3145782,3146049,3146302,3146518,3147002,	1341	38.9	11.84	26.27	34.85	27.07	0.648115	1		0.882245	0.948628		0.572532	0.904459
EmuJ_000180700	arginyl tRNA protein transferase 1	pathogen_EMU_contig_62302	-	3150989	3176720	53	3150989,3151528,3151813,3152055,3152236,3152679,3154245,3154539,3154824,3155066,3155247,3155690,3157241,3157550,3157835,3158077,3158258,3158701,3160252,3160561,3160846,3161088,3161269,3161712,3163263,3163572,3163857,3164099,3164280,3164723,3166274,3166583,3166868,3167110,3167291,3167734,3169285,3169594,3169879,3170121,3170302,3170745,3172296,3172605,3172890,3173132,3173313,3173756,3175307,3175616…	3151455,3151722,3151975,3152163,3152642,3152743,3154466,3154733,3154986,3155174,3155653,3155754,3157477,3157744,3157997,3158185,3158664,3158765,3160488,3160755,3161008,3161196,3161675,3161776,3163499,3163766,3164019,3164207,3164686,3164787,3166510,3166777,3167030,3167218,3167697,3167798,3169521,3169788,3170041,3170229,3170708,3170809,3172532,3172799,3173052,3173240,3173719,3173820,3175543,3175810…	10671	0.03	0	0	0	0.07	NA	NA		NA	NA		NA	NA
EmuJ_000180800	sorting nexin	pathogen_EMU_contig_62302	-	3178983	3184444	7	3178983,3180059,3181755,3182803,3183808,3184078,3184258,	3179586,3180248,3182070,3183082,3183970,3184189,3184444,	1845	60.8	12.8	24.36	18.76	39.91	0.319814	1		0.644395	0.813962		0.519603	0.881042
EmuJ_000180900	DiCer Related family member (dcr 1)	pathogen_EMU_contig_62302	+	3186023	3199594	31	3186023,3186326,3186517,3186948,3187257,3187520,3187863,3188101,3188781,3188946,3189205,3189449,3191114,3191620,3191819,3192926,3193024,3193252,3194163,3196082,3196576,3196708,3197020,3198264,3198418,3198679,3199178,3199383,	3186246,3186445,3186748,3187196,3187447,3187799,3188031,3188272,3188877,3189116,3189335,3189525,3191536,3191743,3191999,3193001,3193197,3193308,3194630,3196502,3196674,3196844,3197523,3198344,3198591,3198827,3199251,3199594,	5439	1.55	0.2	1.07	3.18	1.73	1	1		0.16078	0.374436		0.304994	0.74667
EmuJ_000181000	small nuclear ribonucleoprotein polypeptide	pathogen_EMU_contig_62302	+	3201034	3201402	4	3201034,3201172,3201346,	3201079,3201314,3201402,	243	79.58	117.69	149.5	71.23	114.07	0.788651	1		0.43842	0.663525		0.71425	0.953231
EmuJ_000181100	fascin 2	pathogen_EMU_contig_62302	-	3206160	3211514	10	3206160,3206499,3207108,3207771,3209609,3210112,3211005,3211246,	3206465,3206685,3207530,3208045,3209795,3210401,3211169,3211514,	2094	0.15	0.01	2.46	62.83	176.85	8.33855e-06	0.00081115	DOWN	8.84294e-18	2.09994e-15	DOWN	1.69901e-05	0.00130645	DOWN
EmuJ_000181200	anti dorsalizing morphogenetic protein 1a	pathogen_EMU_contig_62302	+	3218998	3237354	7	3218998,3223124,3228540,3229984,3236167,3236723,3236943,	3219123,3223468,3228746,3230144,3236353,3236854,3237354,	1563	0.38	0.09	4.89	0	7.83	0.00492633	0.148971		0.00212744	0.0160084	DOWN	0.987015	1
EmuJ_000181300	U3 small nucleolar ribonucleoprotein	pathogen_EMU_contig_62302	+	3238985	3242229	5	3238985,3239139,3240644,3241553,3242059,	3238988,3239532,3240952,3241624,3242229,	945	98.66	47.86	103.69	23.8	50.96	0.92705	1		0.0961734	0.271126		0.188275	0.630006
EmuJ_000181400	family S10 non peptidase ue (S10 family)	pathogen_EMU_contig_62302	-	3243232	3245182	6	3243232,3243854,3244433,3244753,3244975,3245166,	3243634,3244348,3244590,3244830,3245122,3245182,	1293	7.08	1.43	5.78	5.35	4.66	0.913366	1		0.868714	0.942235		0.98241	1
EmuJ_000181500	oligosaccharyl transferase	pathogen_EMU_contig_62302	-	3250607	3257995	11	3250607,3250765,3250952,3251287,3251520,3252791,3253333,3254857,3255911,3257338,3257712,	3250697,3250921,3251168,3251443,3251707,3253027,3253766,3255009,3256285,3257509,3257995,	2454	38.19	6.16	44.16	75.48	99.8	0.451914	1		0.0122013	0.0637628		0.200213	0.647628
EmuJ_000181600	CUE domain containing protein 2 B	pathogen_EMU_contig_62302	-	3259993	3262085	6	3259993,3261292,3261577,3261707,3261861,3262017,	3260134,3261454,3261642,3261793,3261987,3262085,	648	37.46	21.21	51.88	10.67	22	0.829372	1		0.194653	0.421122		0.188247	0.630006
EmuJ_000181700	LYR motif containing protein 4	pathogen_EMU_contig_62302	-	3262208	3262457	1	3262208,	3262457,	249	265.74	399.59	467.46	229.43	355.3	0.678658	1		0.322902	0.562771		0.698143	0.948178
EmuJ_000181800	ribonuclease III	pathogen_EMU_contig_62302	-	3263401	3276823	25	3263401,3263726,3264150,3264386,3264633,3265454,3266078,3266473,3268345,3269667,3270973,3271229,3271436,3272627,3273066,3273445,3273635,3273854,3274698,3274939,3275171,3275523,3275774,3276222,3276699,	3263594,3263799,3264298,3264559,3264713,3266011,3266399,3266893,3268812,3270046,3271153,3271352,3271858,3272655,3273149,3273521,3273765,3274189,3274869,3275107,3275450,3275713,3276022,3276644,3276823,	5790	3.99	0.67	3.94	0.59	6.4	0.68842	1		0.500213	0.713837		0.884863	0.986866
EmuJ_000181900	Golgi reassembly stacking protein 2	pathogen_EMU_contig_62302	+	3281105	3289359	11	3281105,3281193,3281503,3283360,3283961,3284992,3285189,3286053,3286473,3288622,3289269,	3281162,3281274,3281794,3283759,3284403,3284998,3285252,3286312,3286791,3288797,3289359,	2181	62.87	7.04	21.09	66.67	113.51	0.357749	1		0.0797305	0.241041		0.0342275	0.252147
EmuJ_000182000	serine:threonine protein kinase:endoribonuclease	pathogen_EMU_contig_62302	-	3289758	3304347	18	3289758,3290577,3291080,3293883,3294255,3294730,3295304,3296839,3297353,3297612,3298862,3300868,3301347,3303351,3303494,3303755,3304125,3304284,	3290085,3290688,3291374,3294150,3294380,3295022,3295606,3297029,3297486,3297797,3299037,3301186,3301657,3303408,3303553,3304091,3304241,3304347,	3660	9.27	1.43	11.75	18.92	12.06	0.357193	1		0.0574115	0.19452		0.506083	0.875009
EmuJ_000182100	heterogeneous nuclear ribonucleoprotein	pathogen_EMU_contig_62302	+	3306940	3309620	8	3306940,3307171,3307334,3307689,3307804,3308510,3308936,3309245,	3307139,3307299,3307622,3307738,3308431,3308871,3309168,3309620,	2259	102.72	21.19	68.88	157.87	111.71	0.835226	1		0.182824	0.406255		0.221417	0.673406
EmuJ_000182300	rho guanine nucleotide exchange factor 7	pathogen_EMU_contig_62302	+	3333267	3343302	16	3333267,3333364,3333518,3333605,3333737,3333869,3334166,3335000,3335215,3335370,3338828,3339314,3340225,3341142,3343102,	3333333,3333482,3333571,3333703,3333833,3334125,3334307,3335171,3335291,3335477,3339195,3339632,3340282,3341238,3343302,	2220	24.99	3.14	18.39	44.45	28.89	0.891493	1		0.0775087	0.236421		0.213791	0.666981
EmuJ_000182400	dynein light chain	pathogen_EMU_contig_62302	+	3348376	3350618	3	3348376,3349205,3350539,	3348603,3349451,3350618,	552	1.01	0.19	1.55	100.36	304.22	0.318263	1		2.37789e-14	3.36826e-12	DOWN	6.60574e-07	0.000126987	DOWN
EmuJ_000182500	conserved hypothetical protein	pathogen_EMU_contig_62302	-	3352291	3357671	10	3352291,3353044,3353547,3353871,3354633,3354799,3355624,3357237,3357400,3357515,	3352360,3353167,3353635,3354095,3354710,3354915,3355868,3357361,3357484,3357671,	1305	22.52	11.57	27.01	29.18	17.77	0.937395	1		0.882629	0.948788		0.969929	1
EmuJ_000182600	Anion:Bicarbonate TranSporter family member	pathogen_EMU_contig_62302	+	3361901	3385060	13	3361901,3369982,3370814,3374327,3374640,3375047,3375916,3378208,3379295,3380413,3382692,3383662,3385032,	3362316,3370020,3371268,3374412,3374764,3375257,3375998,3378331,3379409,3380546,3382766,3383933,3385060,	2151	0.18	0.04	0.51	0	1.7	0.181445	0.991562		0.0168768	0.080155		0.465726	0.860839
EmuJ_000182700	anion exchange protein	pathogen_EMU_contig_62302	+	3385554	3392489	6	3385554,3386393,3387402,3388901,3390252,3392425,	3385594,3386562,3387579,3389097,3390422,3392489,	816	0.46	0.06	1.05	0	2.92	0.205744	1		0.0332922	0.133732		0.548354	0.893163
EmuJ_000182900	beta 1 4 N acetylgalactosaminyltransferase	pathogen_EMU_contig_62302	+	3396465	3398953	6	3396465,3397250,3397598,3398202,3398396,3398736,	3396742,3397435,3397789,3398325,3398498,3398953,	1095	0.38	0.3	10	9.47	11.78	0.000318063	0.0172899	DOWN	4.92934e-05	0.000670025	DOWN	0.763829	0.965126
EmuJ_000182950	TATA box binding protein 1	pathogen_EMU_contig_62302	+	3400094	3403848	12	3400094,3401062,3401775,3402029,3402889,	3400376,3401145,3401943,3402127,3403848,	1590	157.38	19.06	97.66	90.37	66.01	0.918486	1		0.833052	0.923275		0.945842	0.997973
EmuJ_000183100	vacuolar H ATPase v1 sector subunit A	pathogen_EMU_contig_62302	+	3406625	3415481	13	3406625,3406928,3407160,3407755,3409150,3410599,3411439,3412664,3413993,3415118,3415406,	3406842,3407018,3407423,3407907,3409313,3410871,3411581,3412868,3414088,3415311,3415481,	1866	159.89	36.65	77.64	104.83	107.16	0.455803	1		0.983427	0.995062		0.447506	0.851558
EmuJ_000183200	nuclear rna export factor 1	pathogen_EMU_contig_62302	+	3419634	3423434	9	3419634,3419945,3420581,3421371,3422136,3422240,3422478,3422897,3423155,	3419689,3420298,3420911,3421613,3422173,3422398,3422827,3423080,3423434,	1986	109.93	16.09	76.29	85.42	51.27	0.995224	1		0.918367	0.96787		0.929943	0.991703
EmuJ_000183300	hypothetical protein	pathogen_EMU_contig_62302	+	3428214	3432145	6	3428214,3429627,3430439,3430967,3431627,3431816,	3428250,3429813,3430584,3431041,3431736,3432145,	879	2.69	0.93	10.15	1.96	6.71	0.0767486	0.750203		0.222881	0.456984		0.511433	0.877084
EmuJ_000183400	BUD13	pathogen_EMU_contig_62302	+	3441283	3445470	6	3441283,3442416,3442645,3444526,3444986,3445246,	3441299,3442423,3442750,3444739,3445210,3445470,	789	78.49	34.3	75.13	19.74	20.76	0.871921	1		0.0192361	0.0886994		0.0623988	0.360636
EmuJ_000183500	proliferating cell nuclear antigen	pathogen_EMU_contig_62302	+	3446135	3447047	5	3446135,3446385,3446514,3446616,3446970,	3446356,3446483,3446582,3446935,3447047,	783	60.08	40.07	106.93	141.5	107.67	0.610689	1		0.180693	0.40335		0.559778	0.89808
EmuJ_000183600	eukaryotic translation initiation factor 2 alpha	pathogen_EMU_contig_62302	+	3449774	3452814	12	3449774,3449902,3450044,3450219,3450416,3450609,3451064,3451495,3451803,3452097,3452355,3452574,	3449868,3450000,3450173,3450291,3450521,3450629,3451266,3451735,3451963,3452282,3452508,3452814,	1698	35.14	10.68	47.14	22.42	9.8	0.496143	1		0.318315	0.557818		0.127759	0.534745
EmuJ_000183700	ribosomal protein L37a	pathogen_EMU_contig_62302	-	3453207	3453483	1	3453207,	3453483,	276	475.54	848.55	872.68	432.78	893.11	0.64161	1		0.486258	0.702334		0.931115	0.992351
EmuJ_000183800	60S ribosomal protein L44:L36a	pathogen_EMU_contig_62302	+	3454256	3454536	3	3454256,3454431,	3454394,3454536,	243	2168.88	3226.87	2354.03	1560.24	1860.12	0.321873	1		0.135698	0.33639		0.857409	0.979861
EmuJ_000183900	zinc finger C2H2 type	pathogen_EMU_contig_62302	+	3456959	3466230	7	3459078,3459504,3460179,3462817,3465891,	3459206,3459940,3460359,3462988,3466230,	1254	90.82	11.41	22.51	38.65	29.95	0.152872	0.946183		0.461104	0.679646		0.38011	0.80155
EmuJ_000184100	sarcoplasmic calcium binding protein	pathogen_EMU_contig_62302	-	3473300	3476590	3	3473300,3473528,3475473,	3473453,3473740,3476299,	1191	14.91	3.8	10.7	2.9	98.26	0.919712	1		0.0317936	0.128641		0.0962606	0.458985
EmuJ_000184200	fanconi associated nuclease 1	pathogen_EMU_contig_62302	+	3486638	3490001	13	3486638,3486862,3487040,3487335,3487525,3487661,3487854,3488540,3488843,3489154,3489382,3489781,3489966,	3486831,3487009,3487245,3487485,3487624,3487781,3488371,3488715,3489070,3489265,3489511,3489887,3490001,	2214	37.78	17.68	50.4	28.14	7	0.743532	1		0.176738	0.398155		0.138807	0.557864
EmuJ_000184300	hypothetical protein	pathogen_EMU_contig_62302	+	3492627	3493395	5	3492627,3493065,3493283,3493356,	3493017,3493092,3493310,3493395,	483	0.64	0.02	0.31	0	0.16	NA	NA		NA	NA		NA	NA
EmuJ_000184400	small subunit processome component 20	pathogen_EMU_contig_62302	-	3494904	3506292	22	3494904,3495715,3495934,3496092,3496897,3497273,3498829,3500282,3500664,3501041,3501508,3501793,3502593,3502887,3503077,3503320,3503824,3504141,3504559,3504961,3505166,3505420,	3495645,3495850,3496018,3496817,3497099,3498757,3500179,3500607,3500959,3501343,3501717,3502347,3502806,3503004,3503163,3503450,3504068,3504490,3504781,3505094,3505379,3506292,	8985	15.94	2.59	15.64	13.29	10.87	0.610695	1		0.632488	0.805856		0.911982	0.990547
EmuJ_000184500	ATPase family AAA domain containing protein 2B	pathogen_EMU_contig_62302	+	3510291	3520746	21	3510291,3510630,3510790,3511052,3511265,3511495,3512296,3512591,3513122,3514340,3515330,3515632,3517709,3518522,3518993,3519366,3519607,3519807,3520013,3520235,3520635,	3510336,3510747,3510983,3511216,3511425,3511595,3512510,3512808,3513388,3514574,3515483,3516124,3518169,3518925,3519300,3519525,3519724,3519918,3520098,3520561,3520746,	4434	15.25	2.04	13.84	6.24	10.23	0.664963	1		0.987306	0.996015		0.65746	0.936172
EmuJ_000184600	protein FAM76A	pathogen_EMU_contig_62302	+	3521645	3525727	7	3521645,3521768,3521874,3522136,3522365,3523305,3525184,	3521729,3521836,3522070,3522288,3522449,3523525,3525727,	1347	260.15	54	52.59	66.82	54.52	0.0559527	0.653725		0.0554439	0.18917		0.615216	0.91875
EmuJ_000184700	histone h3 methyltransferase	pathogen_EMU_contig_62302	+	3526448	3536185	12	3526448,3526595,3526821,3527290,3527570,3528857,3530721,3531786,3532673,3533638,3533812,3536032,	3526526,3526706,3527211,3527495,3527677,3528986,3531064,3532065,3532870,3533743,3534148,3536185,	2433	121.63	16.94	43.3	48.38	18.29	0.350844	1		0.164341	0.379219		0.863221	0.980117
EmuJ_000184800	general transcription factor 3C polypeptide 3	pathogen_EMU_contig_62302	+	3540349	3547468	18	3540349,3540725,3541035,3541216,3541363,3541560,3542135,3542314,3542555,3542909,3543638,3543864,3544530,3544945,3545222,3545462,3545638,3547357,	3540641,3540790,3541147,3541293,3541478,3541727,3542223,3542373,3542659,3542997,3543797,3544453,3544850,3545120,3545347,3545550,3545718,3547468,	2814	48.43	13.3	56.55	73.82	34.58	0.610421	1		0.394621	0.629677		0.848693	0.977708
EmuJ_000184900	glycoprotein Antigen 5 evidence Inferred by Curato	pathogen_EMU_contig_62302	+	3549741	3552723	6	3549741,3550277,3550864,3551405,3552096,3552549,	3549834,3550566,3551091,3551781,3552392,3552723,	1455	71.79	22.04	18.02	157.05	750.33	0.134422	0.922446		0.00088969	0.00789212	DOWN	0.000560195	0.0166752	DOWN
EmuJ_000185000	conserved hypothetical protein	pathogen_EMU_contig_62302	+	3565337	3572362	7	3565337,3567268,3570428,3572016,	3565796,3567568,3570928,3572362,	1605	1.09	0.16	1.66	12.94	13	0.323794	1		6.38894e-05	0.000847033	DOWN	0.0228115	0.195936
EmuJ_000185100	expressed conserved protein	pathogen_EMU_contig_62302	+	3583130	3586198	2	3583130,3585031,	3583244,3585805,	888	102.65	21.27	31.81	23.38	121.25	0.243139	1		0.772035	0.890779		0.171872	0.608167
EmuJ_000185200	RNA polymerase II subunit A C terminal domain	pathogen_EMU_contig_62302	+	3591282	3592200	1	3591282,	3592200,	918	0.04	0	0	0	0.02	NA	NA		NA	NA		NA	NA
EmuJ_000185300	conserved hypothetical protein	pathogen_EMU_contig_62302	-	3597137	3599680	4	3597137,3598225,3598981,3599659,	3597352,3598633,3599282,3599680,	945	3.13	0.86	5.22	0	0.42	0.411334	1		0.0271611	0.11404		0.00923857	0.112507
EmuJ_000185400	hypothetical protein	pathogen_EMU_contig_62302	-	3605409	3605655	3	3605409,	3605655,	246	0.08	0	1.66	0	0.08	NA	NA		NA	NA		NA	NA
EmuJ_000185450	transcription factor iib	pathogen_EMU_contig_62302	-	3603313	3603896	5	3603313,3603627,3603851,	3603439,3603816,3603896,	360	55.02	39.25	39.52	0	2.86	0.451597	1		2.44507e-05	0.000367625	UP	0.000933276	0.0234172	UP
EmuJ_000185500	pyruvate dehydrogenase	pathogen_EMU_contig_62302	+	3607393	3613913	7	3607393,3607602,3607971,3612632,3612991,3613501,3613837,	3607403,3607901,3608320,3612908,3613326,3613794,3613913,	1638	89.92	23.87	54.2	50.73	45.31	0.562894	1		0.577816	0.770254		0.895096	0.988028
EmuJ_000185700	neuropeptide	pathogen_EMU_contig_62302	+	3620406	3624735	3	3621370,3624730,	3621647,3624735,	282	9.32	2.9	2.73	0	0.81	0.258935	1		0.0154249	0.0751605		0.226478	0.676606
EmuJ_000185800	expressed protein	pathogen_EMU_contig_62302	+	3631171	3634046	2	3631171,3633934,	3631287,3634046,	228	7.06	8.68	21	0	11.53	0.633085	1		0.536464	0.742283		0.31886	0.758792
EmuJ_000185900	peptide chain release factor corf mitochondrial polypeptide chain release factor	pathogen_EMU_contig_62302	-	3634060	3634597	2	3634060,3634351,	3634276,3634597,	462	44.74	58.16	108.85	29.97	91.86	0.815566	1		0.774144	0.891519		0.63833	0.928387
EmuJ_000186000	zinc finger protein 45	pathogen_EMU_contig_62302	-	3636981	3645027	10	3636981,3637200,3638020,3638299,3638661,3638977,3641374,3641872,3643159,3644969,	3637126,3637607,3638260,3638591,3638872,3639236,3641761,3642320,3643598,3645027,	2886	0	0.01	0.26	5.99	10.37	0.00378801	0.123824		1.85665e-10	1.01977e-08	DOWN	0.00118492	0.028056	DOWN
EmuJ_000186100	hypothetical protein	pathogen_EMU_contig_62302	+	3652470	3656061	5	3652470,3654407,3655443,3655545,3656033,	3652567,3654470,3655483,3655599,3656061,	282	0	0	0	0	0	NA	NA		NA	NA		NA	NA
EmuJ_000186300	neuronal calcium sensor,expressed protein	pathogen_EMU_contig_62302	+	3683146	3692046	3	3687570,3691492,3691851,	3687684,3691765,3692046,	582	1.63	1.56	1.58	17.83	95.41	0.568276	1		3.31612e-05	0.000478968	DOWN	0.00109533	0.0262424	DOWN
EmuJ_000186500	receptor type tyrosine protein phosphatase protein tyrosine phosphatase receptor type	pathogen_EMU_contig_62302	-	3701214	3714297	26	3701214,3701282,3701757,3702152,3702549,3702846,3704510,3704842,3705153,3705989,3706414,3707024,3707890,3708199,3708705,3709303,3709554,3709937,3710352,3711441,3711736,3711930,3712350,3713263,3713699,3714214,	3701237,3701346,3702037,3702319,3702742,3703144,3704619,3704945,3705225,3706122,3706667,3707338,3708031,3708361,3708984,3709514,3709712,3710156,3710715,3711613,3711849,3712255,3712684,3713493,3713904,3714297,	5004	0.01	0	0.01	5.53	10.5	0.441798	1		9.95134e-14	1.19921e-11	DOWN	9.32379e-07	0.000156834	DOWN
EmuJ_000186600	neuropeptide receptor	pathogen_EMU_contig_62302	+	3719764	3722434	1	3719764,	3722434,	2670	0	0	0	1.29	0.61	0.666667	1		2.48652e-05	0.000371781	DOWN	0.00929044	0.112686
EmuJ_000186700	tyrosine kinase	pathogen_EMU_contig_62302	-	3749749	3795583	18	3749749,3750738,3753689,3755031,3755982,3756665,3759545,3760574,3761455,3763809,3764116,3766912,3771931,3778725,3787422,3791921,	3750016,3750879,3753879,3755113,3756049,3756778,3759926,3760810,3761799,3764028,3764157,3767003,3772067,3778889,3787607,3792189,	2925	1.07	0.17	1.83	4.14	16.01	0.269415	1		0.000168286	0.00193552	DOWN	0.0436219	0.293014
EmuJ_000186800	methionine tRNA synthetase	pathogen_EMU_contig_62302	+	3795718	3801816	12	3795718,3796268,3796787,3797797,3798039,3798273,3799318,3799524,3799757,3800382,3800908,3801464,	3795727,3796312,3796858,3797970,3798135,3798502,3799461,3799649,3799857,3800627,3801013,3801816,	1692	25.72	3.13	15.88	19.43	14.62	0.921299	1		0.770755	0.890179		0.742251	0.961145
EmuJ_000186900	barh homeobox protein	pathogen_EMU_contig_62302	-	3802388	3806359	3	3802388,3803042,3806247,	3802770,3803319,3806359,	771	1.42	0.27	0.47	0	1.46	0.48607	1		0.967324	0.986989		0.546261	0.89258
EmuJ_000187100	protein transport protein sec16a	pathogen_EMU_contig_62302	-	3813455	3825521	16	3813455,3814531,3814681,3815820,3816831,3817479,3817994,3818433,3819000,3822138,3822761,3823776,3824294,3825042,3825222,3825498,	3813737,3814612,3814915,3815967,3817062,3817617,3818213,3818769,3819383,3822364,3823163,3824217,3824704,3825189,3825461,3825521,	3939	28.5	3.76	17.07	34.28	35.93	0.841189	1		0.13274	0.332013		0.179073	0.616571
EmuJ_000187200	box C:D snoRNA protein 1	pathogen_EMU_contig_62302	+	3826154	3827104	2	3826154,3826516,	3826442,3827104,	876	41.91	49	48.09	33.59	39.66	0.428495	1		0.268086	0.507271		0.926235	0.991653
EmuJ_000187400	leucine rich repeat containing protein 57	pathogen_EMU_contig_62302	-	3829706	3831087	5	3829706,3830119,3830422,3830839,3831006,	3829751,3830335,3830679,3830972,3831087,	732	63.41	37.85	70.19	85.13	29.61	0.853966	1		0.733327	0.872002		0.924482	0.991653
EmuJ_000187500	translation initiation factor eIF 1A	pathogen_EMU_contig_62302	+	3831714	3835110	6	3833872,3834052,3834437,3834705,3834974,	3833972,3834271,3834665,3834715,3835110,	693	236.62	280.17	297.46	169.87	245.52	0.540792	1		0.294998	0.535119		0.822328	0.974143
EmuJ_000187600	protein of unknown function DUF1279	pathogen_EMU_contig_62302	-	3837597	3845032	8	3837597,3838009,3840639,3842551,3843131,3844119,3844341,3844810,	3837660,3838310,3841054,3842901,3843393,3844264,3844440,3845032,	1857	48.99	14.7	45.22	25.16	43.24	0.948851	1		0.985312	0.995062		0.937294	0.994182
EmuJ_000187700	Serine:arginine repetitive matrix protein 2	pathogen_EMU_contig_62302	+	3846843	3853069	11	3846843,3847039,3847262,3847487,3848191,3848708,3848885,3849623,3850148,3851872,3852779,	3846972,3847114,3847411,3848107,3848396,3848788,3849125,3849850,3850494,3852058,3853069,	2547	43.63	7.35	54.75	40.1	39.06	0.364024	1		0.405099	0.639197		0.837982	0.976033
EmuJ_000187800	zinc finger protein 577	pathogen_EMU_contig_62302	-	3855648	3869365	7	3855648,3858282,3861909,3862525,3866793,3868551,3869339,	3856167,3858831,3862460,3862698,3868126,3868559,3869365,	3159	11.64	1.07	6.29	9.86	4.55	0.861824	1		0.845873	0.931174		0.74743	0.963368
EmuJ_000187900	conserved hypothetical protein	pathogen_EMU_contig_62302	+	3869386	3874987	11	3869386,3869690,3870781,3871141,3871616,3871884,3872434,3873574,3874103,3874610,3874922,	3869467,3869920,3870918,3871320,3871806,3872048,3872597,3873734,3874238,3874705,3874987,	1599	17.52	3.85	30.23	41.13	25.02	0.197933	1		0.0477173	0.170549		0.687257	0.946779
EmuJ_000188000	ewsr:fli fusion protein type	pathogen_EMU_contig_62302	-	3876064	3880420	5	3876064,3876869,3878090,3879624,3880417,	3876706,3876876,3878334,3880336,3880420,	1608	0	0	0	0	0.09	NA	NA		NA	NA		NA	NA
EmuJ_000188100	sodium:hydrogen exchanger	pathogen_EMU_contig_62302	+	3886013	3893978	3	3886013,3887959,3893783,	3886816,3888512,3893978,	1551	10.56	3.35	9.81	8.92	13.74	1	1		0.500242	0.713837		0.634055	0.927448
EmuJ_000188200	expressed conserved protein	pathogen_EMU_contig_62302	-	3904940	3905588	1	3904940,	3905588,	648	0	0	0.1	10.67	15.69	0.0731998	0.740917		1.82385e-08	6.29306e-07	DOWN	0.000322078	0.0118742	DOWN
EmuJ_000188300	solute carrier family 25 8	pathogen_EMU_contig_62302	+	3931727	3940791	10	3931727,3935631,3936156,3936308,3936803,3937016,3937973,3938272,3939708,3940635,	3931787,3935738,3936257,3936321,3936968,3937199,3938146,3938371,3939845,3940791,	1194	41.4	13.51	55.78	39.14	31.64	0.508536	1		0.80758	0.909654		0.655417	0.93545
EmuJ_000188400	pre mRNA processing factor 17	pathogen_EMU_contig_62302	-	3941284	3945082	8	3941284,3941977,3942288,3943485,3943757,3944506,3944624,3944866,	3941607,3942188,3942552,3943683,3944020,3944587,3944754,3945082,	1686	115.51	22.31	34.53	62.63	63.74	0.149157	0.944917		0.80027	0.905335		0.209476	0.661251
EmuJ_000188500	protein pangolin J	pathogen_EMU_contig_62302	+	3947868	3986213	9	3947868,3959560,3960925,3969167,3973005,3979517,3982751,3985069,3985588,	3948012,3959603,3961359,3969363,3973381,3979793,3984059,3985516,3986213,	3849	0.09	0.03	0.43	9.44	9.43	0.0358547	0.524301		3.7545e-10	1.85974e-08	DOWN	0.000596044	0.0173761	DOWN
EmuJ_000188600	syntaxin 16	pathogen_EMU_contig_62302	-	3987525	3989319	8	3987525,3987766,3988281,3988499,3988674,3988919,3989062,3989232,	3987685,3987933,3988428,3988606,3988849,3989026,3989201,3989319,	1089	38.68	14.36	50.87	89.02	17.64	0.640156	1		0.397007	0.631238		0.814568	0.973137
EmuJ_000188700	ribosome recycling factor	pathogen_EMU_contig_62302	+	3989746	3991059	4	3989746,3989976,3990195,3990862,	3989945,3990128,3990499,3991059,	852	135.42	118.88	163.95	209.29	72.44	0.696689	1		0.618437	0.797169		0.992128	1
EmuJ_000188800	protein of unknown function DUF423	pathogen_EMU_contig_62302	-	3991360	3991857	3	3991360,3991539,3991694,	3991504,3991658,3991857,	426	55.89	58.14	87.41	154.41	86.94	0.845627	1		0.488422	0.704063		0.46331	0.860839
EmuJ_000188900	uridine cytidine kinase 1 1	pathogen_EMU_contig_62302	-	3996592	4004781	11	3996592,3997008,3999794,4001120,4001588,4001736,4002358,4002896,4004282,4004631,4004746,	3996703,3997173,4000016,4001513,4001650,4001926,4002430,4003067,4004528,4004677,4004781,	1713	97.96	18.21	65.91	49.52	44.89	0.859596	1		0.620393	0.798275		0.820951	0.974143
EmuJ_000189000	ATP synthase mitochondrial F1 complex assembly	pathogen_EMU_contig_62302	+	4006791	4008228	7	4006791,4006902,4007230,4007434,4007610,4007877,4008075,	4006861,4006956,4007394,4007532,4007804,4007993,4008228,	849	12.77	13.29	42.86	8.15	28.17	0.378549	1		0.934848	0.97388		0.422006	0.835321
EmuJ_000189100	Zinc finger C3HC4 RING type	pathogen_EMU_contig_62302	-	4019037	4021662	5	4019037,4019446,4019950,4020377,4021615,	4019141,4019499,4020211,4020815,4021662,	903	4.16	2.31	44.23	0	0.69	0.0044702	0.138817		0.00846215	0.048149	UP	6.28136e-06	0.000625462	UP
EmuJ_000189200	PH and SEC7 domain containing protein 3	pathogen_EMU_contig_62302	-	4094440	4120613	13	4094440,4097920,4100303,4102886,4103907,4104265,4109154,4110092,4115864,4119570,4120043,	4095403,4098065,4100675,4103142,4103989,4104713,4109291,4110151,4116058,4119971,4120613,	3627	8.82	1.12	3.39	22.91	14.71	0.426359	1		0.0200302	0.0911121		0.0164125	0.159656
EmuJ_000189250	expressed conserved protein	pathogen_EMU_contig_62302	+	4129992	4130406	8	4129992,4130104,4130238,4130363,	4130068,4130200,4130326,4130406,	303	32.44	44.12	64.09	22.83	49.17	0.935892	1		0.532965	0.739628		0.667882	0.941426
EmuJ_000189300	Pleckstrin y type	pathogen_EMU_contig_62302	+	4122617	4127876	5	4122617,4123057,4126657,4126966,4127408,	4122987,4123298,4126889,4127335,4127876,	1680	0.77	0.19	0.53	0	4.69	0.924885	1		0.0539452	0.186054		0.130183	0.539584
EmuJ_000189500	mps one binder kinase activator 1	pathogen_EMU_contig_62302	-	4135935	4144058	5	4135935,4136926,4143192,4143490,4143996,	4136160,4137090,4143420,4143729,4144058,	918	118.27	77.21	80.76	258.36	144.78	0.31356	1		0.389113	0.6253		0.105354	0.48228
EmuJ_000189600	Wilms tumor protein 1 interacting protein	pathogen_EMU_contig_62302	+	4149407	4155592	7	4149407,4151171,4152978,4153137,4154157,4154566,4155220,	4149747,4151273,4153046,4153200,4154340,4154635,4155592,	1197	66.94	19.72	38.71	57.85	57.05	0.478109	1		0.712455	0.858946		0.3264	0.766598
EmuJ_000189700	follistatin	pathogen_EMU_contig_62302	+	4172502	4175911	6	4172502,4172637,4174490,4174873,4175461,4175903,	4172560,4172832,4174786,4175141,4175815,4175911,	1179	0.19	0.07	0.04	0	0.49	NA	NA		NA	NA		NA	NA
EmuJ_000189800	atpase inhibitor protein	pathogen_EMU_contig_62302	-	4183242	4185283	6	4183242,4183792,4183980,4184359,4184580,4185209,	4183287,4183873,4184070,4184408,4184709,4185283,	468	83.5	137.49	257.07	107.26	147.22	0.745126	1		0.599664	0.785473		0.44563	0.849917
EmuJ_000189900	SET and MYND domain containing protein 4	pathogen_EMU_contig_62302	-	4185398	4187849	6	4185398,4185896,4186226,4186692,4187108,4187559,	4185800,4186121,4186623,4187054,4187484,4187849,	2052	5.87	3.76	26.6	20.24	10.68	0.045161	0.596776		0.113723	0.300988		0.556852	0.89808
[truncated: 9,146 more rows]
