# Supplementary material for: Analysis on Gene Expression Profile in Oncospheres and Early Stage Metacestodes from Echinococcus multilocularis
Source: PLoS Negl Trop Dis. 2016 Apr 19;10(4):e0004634. doi: 10.1371/journal.pntd.0004634 (PMC4836691; doi:10.1371/journal.pntd.0004634)
Supplement: S3 Table — (XLSX) [file pntd.0004634.s004.xlsx]

## Sheet: Table S3
S3 Table. Transcript data of dignostic antigen gp50 family in any of the sampled life cycle stage in this study and previous report[23]
	Nonc1	Nonc2	Aonc	4Wmet	Cmet
Gene name	RPKM	RPKM	RPKM	RPKM	RPKM	Signal peptide	GPI anchor
EmuJ_000015400	0.05	0	0.23	0	0
EmuJ_000026900	0.02	0	0	0	0
EmuJ_000032300	35.94	6.87	36.34	0	0	Signal peptide
EmuJ_000036700	0	0.11	0	0	0
EmuJ_000047000	0	0	0	0	0	Signal peptide
EmuJ_000049700	32.51	13.58	542.58	184.22	0.01	Signal peptide
EmuJ_000050100	0.31	0.06	0.03	0	0	Signal peptide
EmuJ_000050200	0.11	0.04	0.23	0	0	Signal peptide	GPI anchor
EmuJ_000261100	0.06	0.58	1203.7	56.4	0.21	Signal peptide
EmuJ_000287900	0	0	0	0	0	Signal peptide
EmuJ_000289400	0	0	0	0	0	Signal peptide
EmuJ_000289600	0.33	0	0.61	0	0
EmuJ_000290700	0	0	0	0	0	Signal peptide
EmuJ_000293700	431.4	537.43	420.06	5.96	0.02	Signal peptide
EmuJ_000295100	0	0	0	0	0	Signal peptide
EmuJ_000304800	0	0	0.07	0	0	Signal peptide
EmuJ_000324200	0.01	0	0.43	0	0	Signal peptide	GPI anchor
EmuJ_000401200	0.07	0	0.01	0	0	Signal peptide	GPI anchor
EmuJ_000480200	0.48	0.3	0.99	0	0.36	Signal peptide
EmuJ_000502700	15.32	3.25	28.91	4.41	0.29	Signal peptide
EmuJ_000512300	0	0.11	499.58	14.91	0	Signal peptide
EmuJ_000515500	442.74	503.43	174.93	4.24	0.12	Signal peptide
EmuJ_000515525	1.38	0.13	1.39	3.63	0	Signal peptide
EmuJ_000515550	1.89	0.47	2.15	4.08	0	Signal peptide
EmuJ_000520550	0	0	0.05	0	0.64	Signal peptide
EmuJ_000564000	0.02	0.04	4.88	0	0.02
EmuJ_000566700	0.01	0	0	0	0	Signal peptide	GPI anchor
EmuJ_000567200	16.66	6.19	30.08	0	0.01
EmuJ_000681200	8.85	4.21	279.76	334.1	6.83	Signal peptide	GPI anchor
EmuJ_000743500	0	0	0.04	0	0
EmuJ_000743600	0	0	0	0	0
EmuJ_001120700	0	0	0.18	0	0	Signal peptide	GPI anchor
EmuJ_001120900	0	0	0.21	78.83	0	Signal peptide
EmuJ_001201600	0	0	0	0	0	Signal peptide	GPI anchor
