# Supplementary material for: Analysis on Gene Expression Profile in Oncospheres and Early Stage Metacestodes from Echinococcus multilocularis
Source: PLoS Negl Trop Dis. 2016 Apr 19;10(4):e0004634. doi: 10.1371/journal.pntd.0004634 (PMC4836691; doi:10.1371/journal.pntd.0004634)
Supplement: S4 Table — (XLSX) [file pntd.0004634.s005.xlsx]

## Sheet: blastx
S4 Table Blastx results of putative Em-TSP3 isoforms from different samples
Samples	qseqid	sseqid	pident	alignment length	number of mismatches	number of gap openings	start of alignment in query	end of alignment in query	start of alignment in subject	end of alignment in subject	expect value	bit score	FPKM
Nonc1	comp80594_c4_seq1	EmuJ_001077300	99.12	226	2	0	134	811	1	226	3e-114	324	6407.8
	comp80594_c4_seq1	EmuJ_001077400	95.13	226	11	0	134	811	1	226	2e-106	304	6407.8
	comp80594_c4_seq1	TSP3	92.57	148	11	0	368	811	1	148	1e-87	253	6407.8
	comp80594_c4_seq2	EmuJ_001077300	100	226	0	0	134	811	1	226	1e-113	327	4726.77
	comp80594_c4_seq2	EmuJ_001077400	94.25	226	13	0	134	811	1	226	3e-103	300	4726.77
	comp80594_c4_seq2	TSP3	91.22	148	13	0	368	811	1	148	6e-85	250	4726.77
	comp82237_c0_seq1	EmuJ_001077300	100	93	0	0	744	466	134	226	9e-89	192	68.38
	comp82237_c0_seq1	EmuJ_001077300	100	133	0	0	1141	743	1	133	9e-89	139	68.38
	comp82237_c0_seq1	EmuJ_001077400	100	133	0	0	1141	743	1	133	2e-80	139	68.38
	comp82237_c0_seq1	TSP3	100	55	0	0	907	743	1	55	2e-65	89	68.38
Nonc2	comp34918_c1_seq1	EmuJ_001077300	100	226	0	0	24	701	1	226	1e-114	328	12098.7
	comp34918_c1_seq1	EmuJ_001077400	94.25	226	13	0	24	701	1	226	3e-104	301	12098.7
	comp34918_c1_seq1	TSP3	91.22	148	13	0	258	701	1	148	1e-85	251	12098.7
	comp50169_c0_seq1	EmuJ_001077300	100	93	0	0	757	479	134	226	1e-88	192	19.67
	comp50169_c0_seq1	EmuJ_001077300	100	133	0	0	1154	756	1	133	1e-88	139	19.67
	comp50169_c0_seq1	EmuJ_001077400	100	133	0	0	1154	756	1	133	2e-80	138	19.67
	comp50169_c0_seq1	TSP3	100	55	0	0	920	756	1	55	3e-65	88.6	19.67
Aonc	comp58933_c4_seq1	EmuJ_001077300	100	226	0	0	1125	1802	1	226	2e-109	327	8443.45
	comp58933_c4_seq1	EmuJ_001077400	94.25	226	13	0	1125	1802	1	226	2e-99	300	8443.45
	comp58933_c4_seq1	TSP3	91.22	148	13	0	1359	1802	1	148	9e-82	250	8443.45
	comp63990_c5_seq12	EmuJ_001077300	100	226	0	0	1123	446	1	226	1e-115	328	27.6
	comp63990_c5_seq12	EmuJ_001077400	94.25	226	13	0	1123	446	1	226	4e-105	301	27.6
	comp63990_c5_seq12	TSP3	91.22	148	13	0	889	446	1	148	1e-86	251	27.6
	comp63990_c5_seq23	EmuJ_001077300	99.12	226	2	0	1859	1182	1	226	5e-111	325	11.43
	comp63990_c5_seq23	EmuJ_001077400	95.13	226	11	0	1859	1182	1	226	3e-103	305	11.43
	comp63990_c5_seq23	TSP3	92.57	148	11	0	1625	1182	1	148	7e-85	254	11.43
4Wmet	comp8625_c0_seq1	EmuJ_001077400	100	53	0	0	160	2	134	186	4e-54	116	342.44
	comp8625_c0_seq1	EmuJ_001077400	100	47	0	0	299	159	87	133	4e-54	98.2	342.44
	comp8625_c0_seq1	TSP3	100	53	0	0	160	2	56	108	1e-53	115	342.44
	comp8625_c0_seq1	TSP3	100	47	0	0	299	159	9	55	1e-53	97.8	342.44
	comp8625_c0_seq1	EmuJ_001077300	100	47	0	0	299	159	87	133	4e-48	98.6	342.44
	comp22895_c0_seq1	EmuJ_001077400	100	226	0	0	14	691	1	226	3e-116	327	2.62
	comp22895_c0_seq1	EmuJ_001077300	94.25	226	13	0	14	691	1	226	3e-106	302	2.62
	comp22895_c0_seq1	TSP3	100	148	0	0	248	691	1	148	3e-97	276	2.62
Cmet	comp55599_c0_seq1	EmuJ_001077400	100	226	0	0	68	745	1	226	1e-115	327	40.14
	comp55599_c0_seq1	EmuJ_001077300	94.25	226	13	0	68	745	1	226	7e-106	301	40.14
	comp55599_c0_seq1	TSP3	100	148	0	0	302	745	1	148	1e-96	275	40.14
	comp58179_c0_seq1	EmuJ_001077300	98.7	77	1	0	271	41	69	145	3e-43	132	0.45
	comp58179_c0_seq1	EmuJ_001077400	98.7	77	1	0	271	41	69	145	4e-43	131	0.45
	comp58179_c0_seq1	TSP3	97.06	68	2	0	241	38	1	68	1e-34	107	0.45
	comp58179_c0_seq2	EmuJ_001077300	96.05	76	3	0	235	8	69	144	1e-41	127	0
	comp58179_c0_seq2	EmuJ_001077400	96.05	76	3	0	235	8	69	144	2e-41	126	0
	comp58179_c0_seq2	TSP3	95.45	66	3	0	205	8	1	66	6e-33	102	0
